# Supplementary material for: Comparison of blood-based liver fibrosis scores in the Mount Sinai Health System, MASLD Registry, and NHANES 2017–2020 study
Source: Hepatol Commun. 2024 Aug 26;8(9):e0515. doi: 10.1097/HC9.0000000000000515 (PMC11357697; doi:10.1097/HC9.0000000000000515)
Supplement: Supplementary file 1 [file hc9-8-e0515-s001.xlsx]

## Sheet: Contents
	Supplemental tables
	Table	Title
	S1	Hazard ratios for MSDW participants in different risk groups for LiverRisk score, FIB-4 index, and APRI.
	S2	Hazard ratios per quintile increase in LiverRisk score, FIB-4 index, or APRI among all MSDW participants and among participant subsets.
	S3	Hazard ratios for MSDW participants in the top quantiles of LiverRisk score, FIB-4 index, and APRI compared to those in the < 90% quantile group in MSDW.
	S4	Multivariate Cox regressions to determine individual feature contributions among MSDW participants.
	S5	Areas under the receiver-operating curve (AUROC) and precision-recall curve (AUPRC) for LiverRisk score, FIB-4 index, APRI, and SAFE score when predicting fibrosis among NHANES (all) participants.
	S6	P-values resulting from paired permutation tests for comparing LIverRisk score, FIB-4 index, APRI, and SAFE score among NHANES (all) participants.
	S7	Cutoff-dependent metrics for LiverRisk score, FIB-4 index, APRI, and SAFE score among NHANES (all) participants.
	S8	Areas under the receiver-operating curve (AUROC) and precision-recall curve (AUPRC) for LiverRisk score, FIB-4 index, APRI, and SAFE score when predicting fibrosis among NHANES (MASLD) participants.
	S9	P-values resulting from paired permutation tests for comparing LIverRisk score, FIB-4 index, APRI, and SAFE score among NHANES (MASLD) participants.
	S10	Areas under the receiver-operating curve (AUROC) and precision-recall curve (AUPRC) for LiverRisk score, FIB-4 index, APRI, and SAFE score when predicting fibrosis among MASLD Registry participants.
	S11	P-values resulting from paired permutation tests for comparing LIverRisk score, FIB-4 index, APRI, and SAFE score among MASLD Registry participants.
	S12	Cutoff-dependent metrics for LiverRisk score, FIB-4 index, APRI, and SAFE score among NHANES (MASLD) participants.
	S13	Cutoff-dependent metrics for LiverRisk score, FIB-4 index, APRI, and SAFE score among MASLD Registry participants.

## Sheet: S1
	Table S1. Hazard ratios for MSDW participants in different risk groups for LiverRisk score, FIB-4 index, and APRI in MSDW.
	Outcome	Comparison group	Hazard ratio	95% confidence interval		p-value	Events/group size (%), reference group	Events/group size (%), comparison group
	LiverRisk score (comparison versus minimal-risk group)
	Liver hospitalization	Low	2.38606	1.77455	3.20829	8.59035e-09	55/22274 (0.2%)	66/8768 (0.8%)
		Medium	6.84429	4.36861	10.7229	4.59512e-17	55/22274 (0.2%)	31/1550 (2%)
		High	13.2501	7.25492	24.1996	4.16007e-17	55/22274 (0.2%)	16/554 (2.9%)
	Non-liver hospitalization	Low	1.32244	1.25399	1.39462	6.56481e-25	4230/22274 (19%)	2396/8768 (27.3%)
		Medium	1.56697	1.41632	1.73364	3.07034e-18	4230/22274 (19%)	450/1550 (29%)
		High	1.42336	1.19554	1.69458	7.28193e-05	4230/22274 (19%)	132/554 (23.8%)
	Liver outcome	Low	1.75184	1.54218	1.99001	6.64714e-18	738/22274 (3.3%)	491/8768 (5.6%)
		Medium	1.8824	1.51109	2.34494	1.67458e-08	738/22274 (3.3%)	98/1550 (6.3%)
		High	3.4632	2.58964	4.63144	5.47992e-17	738/22274 (3.3%)	53/554 (9.6%)
	Cirrhosis	Low	3.23175	2.40782	4.33761	5.62883e-15	54/22274 (0.2%)	95/8768 (1.1%)
		Medium	9.22253	6.15052	13.8289	6.0218e-27	54/22274 (0.2%)	44/1550 (2.8%)
		High	14.6437	8.51487	25.1841	2.94827e-22	54/22274 (0.2%)	20/554 (3.6%)
	FIB-4 index (comparison versus < 1.30 group)
	Liver hospitalization	1.30 to 2.67	2.0404	1.33954	3.10797	0.000895521	69/20562 (0.3%)	67/9475 (0.7%)
		> 2.67 to 3.25	4.11693	1.89609	8.93897	0.000347102	69/20562 (0.3%)	13/942 (1.4%)
		> 3.25	5.73203	3.33946	9.83879	2.38269e-10	69/20562 (0.3%)	34/1849 (1.8%)
	Non-liver hospitalization	1.30 to 2.67	1.04924	0.990457	1.11151	0.102261	3917/20562 (19%)	2459/9475 (26%)
		> 2.67 to 3.25	1.3072	1.15495	1.47951	2.23404e-05	3917/20562 (19%)	288/942 (30.6%)
		> 3.25	1.12392	1.01318	1.24676	0.0272839	3917/20562 (19%)	457/1849 (24.7%)
	Liver outcome	1.30 to 2.67	1.11153	0.967266	1.27732	0.136027	825/20562 (4%)	450/9475 (4.7%)
		> 2.67 to 3.25	1.11881	0.817459	1.53125	0.483205	825/20562 (4%)	48/942 (5.1%)
		> 3.25	1.71696	1.3959	2.11185	3.08936e-07	825/20562 (4%)	132/1849 (7.1%)
	Cirrhosis	1.30 to 2.67	2.31787	1.49031	3.60496	0.000191066	55/20562 (0.3%)	67/9475 (0.7%)
		> 2.67 to 3.25	8.47204	4.1354	17.3564	5.23674e-09	55/20562 (0.3%)	22/942 (2.3%)
		> 3.25	15.9315	9.83498	25.807	2.35327e-29	55/20562 (0.3%)	72/1849 (3.9%)
	APRI (comparison versus < 1.5 group)
	Liver hospitalization	0.5 to 1.0	3.22655	2.19587	4.74101	2.43141e-09	115/28671 (0.4%)	35/2715 (1.3%)
		> 1.0 to 1.5	6.41834	3.62954	11.3499	1.63524e-10	115/28671 (0.4%)	14/538 (2.6%)
		> 1.5	5.96581	3.60644	9.86871	3.52732e-12	115/28671 (0.4%)	19/904 (2.1%)
	Non-liver hospitalization	0.5 to 1.0	1.08299	0.9986	1.17451	0.0540901	6219/28671 (21.7%)	632/2715 (23.3%)
		> 1.0 to 1.5	0.929757	0.76975	1.12302	0.449735	6219/28671 (21.7%)	108/538 (20.1%)
		> 1.5	0.926261	0.791057	1.08457	0.341356	6219/28671 (21.7%)	162/904 (17.9%)
	Liver outcome	0.5 to 1.0	2.52916	2.18823	2.9232	3.49925e-36	1086/28671 (3.8%)	234/2715 (8.6%)
		> 1.0 to 1.5	3.22379	2.46414	4.21764	1.36773e-17	1086/28671 (3.8%)	60/538 (11.2%)
		> 1.5	2.67024	2.10166	3.39264	9.01493e-16	1086/28671 (3.8%)	75/904 (8.3%)
	Cirrhosis	0.5 to 1.0	5.92255	4.25158	8.25024	7.16931e-26	98/28671 (0.3%)	57/2715 (2.1%)
		> 1.0 to 1.5	10.8078	6.64236	17.5855	9.38815e-22	98/28671 (0.3%)	20/538 (3.7%)
		> 1.5	14.9241	10.2299	21.7722	1.05281e-44	98/28671 (0.3%)	41/904 (4.5%)

## Sheet: S2
	Table S2. Hazard ratios per quintile increase in LiverRisk score, FIB-4 index, or APRI among all MSDW participants and among participant subsets.
	Outcome	Predictor	Hazard ratio	95% confidence interval		p-value	Events/group size (%)
	All participants
	Liver hospitalization	LiverRisk score	1.86707	1.61415	2.15962	4.20629e-17	183/32828 (0.6%)
		FIB-4 index	1.62934	1.38206	1.92088	6.14487e-09	183/32828 (0.6%)
		APRI	1.54819	1.36347	1.75793	1.55425e-11	183/32828 (0.6%)
	Non-liver hospitalization	LiverRisk score	1.12008	1.09902	1.14154	1.13621e-31	7121/32828 (21.7%)
		FIB-4 index	0.987036	0.96443	1.01017	0.269701	7121/32828 (21.7%)
		APRI	0.989204	0.97238	1.00632	0.214888	7121/32828 (21.7%)
	Any liver outcome	LiverRisk score	1.36376	1.30428	1.42596	2.49002e-42	1455/32828 (4.4%)
		FIB-4 index	1.16022	1.09997	1.22378	4.72138e-08	1455/32828 (4.4%)
		APRI	1.34658	1.29299	1.40238	8.91987e-47	1455/32828 (4.4%)
	Cirrhosis	LiverRisk score	2.28914	1.96529	2.66637	1.9159e-26	216/32828 (0.7%)
		FIB-4 index	2.20799	1.86222	2.61796	7.84763e-20	216/32828 (0.7%)
		APRI	1.87492	1.62715	2.16043	3.56673e-18	216/32828 (0.7%)
	Not non-Hispanic White
	Liver hospitalization	LiverRisk score	1.69705	1.4527	1.98252	2.60208e-11	137/21406 (0.6%)
		FIB-4 index	1.58872	1.31579	1.91827	1.48286e-06	137/21406 (0.6%)
		APRI	1.49691	1.29715	1.72744	3.3911e-08	137/21406 (0.6%)
	Non-liver hospitalization	LiverRisk score	1.13341	1.10712	1.16031	1.31652e-25	4484/21406 (20.9%)
		FIB-4 index	0.992037	0.963738	1.02117	0.588217	4484/21406 (20.9%)
		APRI	0.995825	0.974825	1.01728	0.700422	4484/21406 (20.9%)
	Any liver outcome	LiverRisk score	1.26918	1.20284	1.33918	3.24661e-18	940/21406 (4.4%)
		FIB-4 index	1.17531	1.09962	1.25621	1.976e-06	940/21406 (4.4%)
		APRI	1.32734	1.2643	1.39352	3.85931e-30	940/21406 (4.4%)
	Cirrhosis	LiverRisk score	2.10009	1.7534	2.51532	7.61198e-16	151/21406 (0.7%)
		FIB-4 index	2.09921	1.72352	2.55679	1.69885e-13	151/21406 (0.7%)
		APRI	1.79397	1.52243	2.11394	2.96707e-12	151/21406 (0.7%)
	Non-Hispanic White
	Liver hospitalization	LiverRisk score	2.67895	1.87748	3.82255	5.54121e-08	46/11422 (0.4%)
		FIB-4 index	1.80709	1.28568	2.53996	0.000657477	46/11422 (0.4%)
		APRI	1.75921	1.33451	2.31907	6.15179e-05	46/11422 (0.4%)
	Non-liver hospitalization	LiverRisk score	1.09613	1.0611	1.13232	3.05104e-08	2637/11422 (23.1%)
		FIB-4 index	0.97921	0.942046	1.01784	0.287214	2637/11422 (23.1%)
		APRI	0.977223	0.949412	1.00585	0.117808	2637/11422 (23.1%)
	Any liver outcome	LiverRisk score	1.57627	1.45938	1.70253	5.49413e-31	515/11422 (4.5%)
		FIB-4 index	1.13381	1.03721	1.2394	0.00570886	515/11422 (4.5%)
		APRI	1.38903	1.29055	1.49503	1.98856e-18	515/11422 (4.5%)
	Cirrhosis	LiverRisk score	2.83783	2.18613	3.68382	4.67481e-15	65/11422 (0.6%)
		FIB-4 index	2.55615	1.82176	3.58661	5.60942e-08	65/11422 (0.6%)
		APRI	2.11678	1.59955	2.80127	1.5549e-07	65/11422 (0.6%)
	Female
	Liver hospitalization	LiverRisk score	1.74189	1.46319	2.07367	4.41269e-10	90/17224 (0.5%)
		FIB-4 index	1.58674	1.25519	2.00586	0.000113131	90/17224 (0.5%)
		APRI	1.53073	1.29359	1.81134	7.14591e-07	90/17224 (0.5%)
	Non-liver hospitalization	LiverRisk score	1.11666	1.09082	1.1431	2.49777e-20	4022/17224 (23.4%)
		FIB-4 index	0.99016	0.959766	1.02152	0.534187	4022/17224 (23.4%)
		APRI	1.00067	0.978128	1.02374	0.953929	4022/17224 (23.4%)
	Any liver outcome	LiverRisk score	1.2838	1.21351	1.35817	3.43938e-18	817/17224 (4.7%)
		FIB-4 index	1.11066	1.03099	1.19648	0.00571495	817/17224 (4.7%)
		APRI	1.26083	1.19624	1.32892	5.73826e-18	817/17224 (4.7%)
	Cirrhosis	LiverRisk score	2.15364	1.77925	2.60681	3.44402e-15	95/17224 (0.6%)
		FIB-4 index	2.08585	1.63411	2.66246	3.55747e-09	95/17224 (0.6%)
		APRI	1.95709	1.59985	2.39409	6.59128e-11	95/17224 (0.6%)
	Male
	Liver hospitalization	LiverRisk score	2.19733	1.66219	2.90475	3.23509e-08	93/15604 (0.6%)
		FIB-4 index	1.69762	1.33811	2.15373	1.30766e-05	93/15604 (0.6%)
		APRI	1.60195	1.31364	1.95353	3.24544e-06	93/15604 (0.6%)
	Non-liver hospitalization	LiverRisk score	1.14259	1.10492	1.18154	6.52864e-15	3099/15604 (19.9%)
		FIB-4 index	0.982489	0.948572	1.01762	0.324327	3099/15604 (19.9%)
		APRI	0.984153	0.958635	1.01035	0.233351	3099/15604 (19.9%)
	Any liver outcome	LiverRisk score	1.51393	1.40189	1.63494	4.06589e-26	638/15604 (4.1%)
		FIB-4 index	1.22508	1.13628	1.32081	1.23622e-07	638/15604 (4.1%)
		APRI	1.49386	1.39399	1.60088	5.94948e-30	638/15604 (4.1%)
	Cirrhosis	LiverRisk score	2.55177	1.97429	3.29817	8.30628e-13	121/15604 (0.8%)
		FIB-4 index	2.31513	1.81872	2.94702	9.24935e-12	121/15604 (0.8%)
		APRI	1.7981	1.47556	2.19114	5.99065e-09	121/15604 (0.8%)
	No non-liver comorbidity
	Liver hospitalization	LiverRisk score	1.75723	1.43941	2.14524	3.05716e-08	70/17545 (0.4%)
		FIB-4 index	1.71072	1.34066	2.18292	1.58028e-05	70/17545 (0.4%)
		APRI	1.58726	1.31774	1.91192	1.13948e-06	70/17545 (0.4%)
	Non-liver hospitalization	LiverRisk score	1.04562	1.01633	1.07574	0.00208416	2908/17545 (16.6%)
		FIB-4 index	1.01157	0.977467	1.04686	0.510957	2908/17545 (16.6%)
		APRI	1.00796	0.982115	1.03449	0.549638	2908/17545 (16.6%)
	Any liver outcome	LiverRisk score	1.33026	1.22666	1.44262	5.2744e-12	397/17545 (2.3%)
		FIB-4 index	1.27646	1.15841	1.40654	8.22957e-07	397/17545 (2.3%)
		APRI	1.40422	1.30412	1.51202	2.33091e-19	397/17545 (2.3%)
	Cirrhosis	LiverRisk score	2.23813	1.77219	2.82657	1.33639e-11	74/17545 (0.4%)
		FIB-4 index	2.33018	1.76026	3.08463	3.39463e-09	74/17545 (0.4%)
		APRI	1.86105	1.48437	2.33333	7.31887e-08	74/17545 (0.4%)
	With non-liver comorbidity
	Liver hospitalization	LiverRisk score	1.97962	1.59387	2.45872	6.59405e-10	113/15283 (0.7%)
		FIB-4 index	1.58635	1.2568	2.00231	0.000102864	113/15283 (0.7%)
		APRI	1.53291	1.28215	1.83271	2.77183e-06	113/15283 (0.7%)
	Non-liver hospitalization	LiverRisk score	1.18485	1.15414	1.21638	1.00503e-36	4213/15283 (27.6%)
		FIB-4 index	0.959814	0.929393	0.991231	0.012562	4213/15283 (27.6%)
		APRI	0.967895	0.94543	0.990893	0.00645871	4213/15283 (27.6%)
	Any liver outcome	LiverRisk score	1.37835	1.30385	1.45711	1.07122e-29	1058/15283 (6.9%)
		FIB-4 index	1.11088	1.03955	1.1871	0.00189942	1058/15283 (6.9%)
		APRI	1.32636	1.26109	1.39501	5.34604e-28	1058/15283 (6.9%)
	Cirrhosis	LiverRisk score	2.37279	1.92917	2.91841	2.78387e-16	142/15283 (0.9%)
		FIB-4 index	2.18457	1.74266	2.73852	1.22954e-11	142/15283 (0.9%)
		APRI	1.91918	1.58628	2.32193	1.98723e-11	142/15283 (0.9%)
	No alcohol consumption
	Liver hospitalization	LiverRisk score	2.08116	1.65503	2.617	3.6086e-10	69/7851 (0.9%)
		FIB-4 index	1.63277	1.24465	2.14192	0.000399617	69/7851 (0.9%)
		APRI	1.76895	1.4251	2.19576	2.31316e-07	69/7851 (0.9%)
	Non-liver hospitalization	LiverRisk score	1.15855	1.12418	1.19396	9.75719e-22	2731/7851 (34.8%)
		FIB-4 index	0.985924	0.949429	1.02382	0.461373	2731/7851 (34.8%)
		APRI	0.979318	0.952231	1.00718	0.144185	2731/7851 (34.8%)
	Any liver outcome	LiverRisk score	1.29186	1.19374	1.39804	2.09905e-10	460/7851 (5.9%)
		FIB-4 index	1.11646	1.01322	1.23023	0.0260699	460/7851 (5.9%)
		APRI	1.34152	1.24829	1.44171	1.29793e-15	460/7851 (5.9%)
	Cirrhosis	LiverRisk score	2.301	1.78088	2.97304	1.83901e-10	75/7851 (1%)
		FIB-4 index	2.09046	1.5352	2.84656	2.85016e-06	75/7851 (1%)
		APRI	1.936	1.51929	2.467	9.19041e-08	75/7851 (1%)
	Alcohol consumption (less than daily)
	Liver hospitalization	LiverRisk score	1.63738	1.19859	2.2368	0.00194766	36/5688 (0.6%)
		FIB-4 index	1.17757	0.764896	1.81289	0.457786	36/5688 (0.6%)
		APRI	1.15709	0.868228	1.54207	0.319389	36/5688 (0.6%)
	Non-liver hospitalization	LiverRisk score	1.17867	1.12963	1.22985	3.43709e-14	1544/5688 (27.1%)
		FIB-4 index	1.01077	0.95929	1.06501	0.688013	1544/5688 (27.1%)
		APRI	1.01229	0.973234	1.05292	0.542838	1544/5688 (27.1%)
	Any liver outcome	LiverRisk score	1.40159	1.28348	1.53056	5.61055e-14	411/5688 (7.2%)
		FIB-4 index	1.06059	0.951972	1.18161	0.285914	411/5688 (7.2%)
		APRI	1.24771	1.15274	1.35051	4.28337e-08	411/5688 (7.2%)
	Cirrhosis	LiverRisk score	2.38039	1.64821	3.43783	3.75694e-06	46/5688 (0.8%)
		FIB-4 index	2.35225	1.55773	3.55202	4.74655e-05	46/5688 (0.8%)
		APRI	1.77498	1.27574	2.46961	0.00066127	46/5688 (0.8%)
	Alcohol consumption (daily)
	Liver hospitalization	LiverRisk score	1.78108	1.07151	2.96055	0.0259892	20/3835 (0.5%)
		FIB-4 index	1.57545	0.952533	2.60573	0.0766376	20/3835 (0.5%)
		APRI	1.82971	1.19972	2.79053	0.00502371	20/3835 (0.5%)
	Non-liver hospitalization	LiverRisk score	1.15059	1.08703	1.21786	1.30861e-06	952/3835 (24.8%)
		FIB-4 index	0.936461	0.87367	1.00376	0.0637559	952/3835 (24.8%)
		APRI	0.920557	0.874556	0.968979	0.00155198	952/3835 (24.8%)
	Any liver outcome	LiverRisk score	1.49198	1.34053	1.66053	2.36284e-13	286/3835 (7.5%)
		FIB-4 index	1.04628	0.921942	1.18739	0.483361	286/3835 (7.5%)
		APRI	1.31942	1.19617	1.45536	3.02235e-08	286/3835 (7.5%)
	Cirrhosis	LiverRisk score	2.60358	1.75796	3.85599	1.79377e-06	33/3835 (0.9%)
		FIB-4 index	1.73637	1.08227	2.78579	0.0221517	33/3835 (0.9%)
		APRI	1.70379	1.18063	2.45877	0.00441024	33/3835 (0.9%)
	Type 2 diabetes
	Liver hospitalization	LiverRisk score	1.41209	1.13099	1.76306	0.00231279	79/5393 (1.5%)
		FIB-4 index	1.47031	1.14436	1.88909	0.00257387	79/5393 (1.5%)
		APRI	1.45733	1.21194	1.75241	6.249e-05	79/5393 (1.5%)
	Non-liver hospitalization	LiverRisk score	1.10646	1.06814	1.14615	1.84161e-08	2324/5393 (43.1%)
		FIB-4 index	0.974877	0.934849	1.01662	0.23425	2324/5393 (43.1%)
		APRI	0.971776	0.942852	1.00159	0.0633069	2324/5393 (43.1%)
	Any liver outcome	LiverRisk score	1.11912	1.04846	1.19455	0.0007199	586/5393 (10.9%)
		FIB-4 index	1.20784	1.11329	1.31043	5.62208e-06	586/5393 (10.9%)
		APRI	1.36776	1.28535	1.45546	5.23494e-23	586/5393 (10.9%)
	Cirrhosis	LiverRisk score	1.494	1.1846	1.88421	0.000696855	87/5393 (1.6%)
		FIB-4 index	1.66573	1.28847	2.15345	9.84593e-05	87/5393 (1.6%)
		APRI	1.68021	1.38106	2.04416	2.13353e-07	87/5393 (1.6%)
	No type 2 diabetes
	Liver hospitalization	LiverRisk score	2.05386	1.6988	2.48312	1.06743e-13	104/27435 (0.4%)
		FIB-4 index	1.82303	1.47324	2.25589	3.3029e-08	104/27435 (0.4%)
		APRI	1.63659	1.37742	1.94452	2.13842e-08	104/27435 (0.4%)
	Non-liver hospitalization	LiverRisk score	1.07289	1.04822	1.09813	3.06491e-09	4797/27435 (17.5%)
		FIB-4 index	1.01303	0.985089	1.04177	0.364238	4797/27435 (17.5%)
		APRI	1.00783	0.986956	1.02914	0.465251	4797/27435 (17.5%)
	Any liver outcome	LiverRisk score	1.38392	1.30529	1.46728	1.32077e-27	869/27435 (3.2%)
		FIB-4 index	1.18065	1.10245	1.26439	2.03946e-06	869/27435 (3.2%)
		APRI	1.35311	1.28323	1.42679	5.20016e-29	869/27435 (3.2%)
	Cirrhosis	LiverRisk score	2.79489	2.29192	3.40824	3.20478e-24	129/27435 (0.5%)
		FIB-4 index	2.74923	2.2003	3.43511	5.61322e-19	129/27435 (0.5%)
		APRI	2.06677	1.68782	2.53079	2.13986e-12	129/27435 (0.5%)

## Sheet: S3
	Table S3. Hazard ratios for MSDW participants in the top quantiles of LiverRisk score, FIB-4 index, and APRI compared to those in the < 90% quantile group.
	Outcome	Quantile	Score	Score thresholds	Hazard ratio	95% confidence interval		p-value	Events/group size (%), reference group	Events/group size (%), comparison group
	Liver hospitalization	≥ 90% to < 95%	LiverRisk score	8.57-10.71	3.58236	2.3175	5.53756	9.34115e-09	104/29831 (0.3%)	25/1657 (1.5%)
			FIB-4 index	2.49-3.46	2.76335	1.64799	4.6336	0.000116111	120/29831 (0.4%)	20/1657 (1.2%)
			APRI	0.57-0.91	3.89731	2.52732	6.00993	7.48427e-10	109/29831 (0.4%)	25/1657 (1.5%)
		≥ 95% to < 99%	LiverRisk score	10.71-17.24	4.81146	3.06185	7.56082	9.59314e-12	104/29831 (0.3%)	25/1326 (1.9%)
			FIB-4 index	3.46-8.17	3.89104	2.42056	6.25483	2.02294e-08	120/29831 (0.4%)	23/1326 (1.7%)
			APRI	0.91-3.20	4.84498	3.12515	7.51129	1.74434e-12	109/29831 (0.4%)	25/1326 (1.9%)
		≥ 99%	LiverRisk score	> 17.24	13.7779	7.61971	24.9133	3.97618e-18	104/29831 (0.3%)	14/332 (4.2%)
			FIB-4 index	> 8.17	3.73515	1.4892	9.36838	0.00497293	120/29831 (0.4%)	5/332 (1.5%)
			APRI	> 3.20	8.93357	4.35314	18.3336	2.37207e-09	109/29831 (0.4%)	9/332 (2.7%)
	Non-liver hospitalization	≥ 90% to < 95%	LiverRisk score	8.57-10.71	1.23765	1.12393	1.36287	1.45183e-05	6294/29831 (21.1%)	450/1657 (27.2%)
			FIB-4 index	2.49-3.46	1.1847	1.08213	1.29699	0.00024421	6306/29831 (21.1%)	504/1657 (30.4%)
			APRI	0.57-0.91	1.03931	0.937431	1.15227	0.463837	6514/29831 (21.8%)	369/1657 (22.3%)
		≥ 95% to < 99%	LiverRisk score	10.71-17.24	1.39435	1.25588	1.54809	4.68429e-10	6294/29831 (21.1%)	383/1326 (28.9%)
			FIB-4 index	3.46-8.17	1.04991	0.93836	1.17473	0.395391	6306/29831 (21.1%)	331/1326 (25%)
			APRI	0.91-3.20	0.978389	0.867016	1.10407	0.723091	6514/29831 (21.8%)	271/1326 (20.4%)
		≥ 99%	LiverRisk score	> 17.24	1.34848	1.07751	1.68758	0.00899537	6294/29831 (21.1%)	81/332 (24.4%)
			FIB-4 index	> 8.17	0.970443	0.761444	1.23681	0.808425	6306/29831 (21.1%)	67/332 (20.2%)
			APRI	> 3.20	0.91707	0.700734	1.20019	0.528274	6514/29831 (21.8%)	54/332 (16.3%)
	Any liver outcome	≥ 90% to < 95%	LiverRisk score	8.57-10.71	1.59261	1.29788	1.95426	8.30546e-06	1158/29831 (3.9%)	103/1657 (6.2%)
			FIB-4 index	2.49-3.46	1.32013	1.05513	1.65168	0.0151236	1178/29831 (3.9%)	87/1657 (5.3%)
			APRI	0.57-0.91	2.60278	2.17685	3.11204	9.43356e-26	1084/29831 (3.6%)	141/1657 (8.5%)
		≥ 95% to < 99%	LiverRisk score	10.71-17.24	1.63603	1.30199	2.05576	2.39165e-05	1158/29831 (3.9%)	81/1326 (6.1%)
			FIB-4 index	3.46-8.17	1.9258	1.55197	2.38968	2.65654e-09	1178/29831 (3.9%)	96/1326 (7.2%)
			APRI	0.91-3.20	3.00824	2.49748	3.62344	4.06925e-31	1084/29831 (3.6%)	130/1326 (9.8%)
		≥ 99%	LiverRisk score	> 17.24	3.70366	2.66445	5.14819	6.57393e-15	1158/29831 (3.9%)	38/332 (11.4%)
			FIB-4 index	> 8.17	1.67242	1.06174	2.63434	0.0265269	1178/29831 (3.9%)	19/332 (5.7%)
			APRI	> 3.20	2.76827	1.84978	4.14283	7.4157e-07	1084/29831 (3.6%)	25/332 (7.5%)
	Cirrhosis	≥ 90% to < 95%	LiverRisk score	8.57-10.71	4.68265	3.26392	6.71804	5.13392e-17	124/29831 (0.4%)	40/1657 (2.4%)
			FIB-4 index	2.49-3.46	4.65812	3.02296	7.17775	3.06805e-12	114/29831 (0.4%)	34/1657 (2.1%)
			APRI	0.57-0.91	5.55855	3.80481	8.12063	7.37683e-19	106/29831 (0.4%)	36/1657 (2.2%)
		≥ 95% to < 99%	LiverRisk score	10.71-17.24	5.07161	3.38982	7.58778	2.81433e-15	124/29831 (0.4%)	32/1326 (2.4%)
			FIB-4 index	3.46-8.17	8.85621	6.13612	12.7821	2.27776e-31	114/29831 (0.4%)	50/1326 (3.8%)
			APRI	0.91-3.20	11.8281	8.60315	16.2619	3.03765e-52	106/29831 (0.4%)	59/1326 (4.4%)
		≥ 99%	LiverRisk score	> 17.24	12.7226	7.47568	21.6523	6.91984e-21	124/29831 (0.4%)	17/332 (5.1%)
			FIB-4 index	> 8.17	11.6552	6.60328	20.5722	2.43014e-17	114/29831 (0.4%)	15/332 (4.5%)
			APRI	> 3.20	11.9031	6.33378	22.3697	1.42142e-14	106/29831 (0.4%)	12/332 (3.6%)

## Sheet: S4
	Table S4. Multivariate Cox regressions to determine individual feature contributions among MSDW participants.
	Outcome	Covariate	Hazard ratio	95% confidence interval		p-value	Events/group size (%)
	All LiverRisk score components
	Liver hospitalization	Age	1.014	1.005	1.023	0.00274811	183/32828 (0.6%)
		Female	0.946	0.7	1.279	0.72015
		Asian	1.227	0.446	3.378	0.691785
		Black	1.898	1.217	2.959	0.00467731
		Hispanic	2.754	1.84	4.121	8.54083e-07
		White	1.044	0.678	1.61	0.843682
		Glucose	1.039	1.002	1.079	0.0401966
		Cholesterol	0.862	0.724	1.027	0.0971523
		AST	1.005	1.002	1.008	0.00303666
		ALT	1	0.997	1.003	0.933709
		GGT	1.003	1.002	1.004	1.66695e-16
		Platelets	0.999	0.997	1.001	0.19749
	Non-liver hospitalization	Age	1.019	1.017	1.021	2.04722e-117	7121/32828 (21.7%)
		Female	1.098	1.046	1.154	0.000184378
		Asian	1.794	1.55	2.077	5.26532e-15
		Black	2.187	2.024	2.363	1.45249e-87
		Hispanic	2.018	1.87	2.176	9.40196e-74
		White	1.61	1.501	1.726	7.50409e-41
		Glucose	1.045	1.038	1.052	4.35078e-39
		Cholesterol	0.909	0.889	0.929	4.13746e-17
		AST	1	0.999	1.002	0.398611
		ALT	0.999	0.998	1	0.0509269
		GGT	1	1	1.001	0.044744
		Platelets	1	1	1.001	0.000957554
	Any liver outcome	Age	1.006	1.003	1.009	4.32063e-05	1455/32828 (4.4%)
		Female	1.107	0.995	1.231	0.0612387
		Asian	2.025	1.503	2.727	3.42852e-06
		Black	1.298	1.08	1.561	0.00551575
		Hispanic	2.522	2.158	2.948	2.91743e-31
		White	1.431	1.23	1.665	3.41303e-06
		Glucose	0.989	0.971	1.007	0.244891
		Cholesterol	1.076	1.029	1.124	0.0012204
		AST	0.998	0.997	1	0.063721
		ALT	1.005	1.004	1.007	3.83786e-13
		GGT	1.002	1.001	1.002	1.6693e-15
		Platelets	0.999	0.998	1	0.00986792
	Cirrhosis	Age	1.011	1.007	1.014	2.28866e-08	216/32828 (0.7%)
		Female	0.921	0.791	1.072	0.285522
		Asian	0.862	0.573	1.297	0.475959
		Black	1.015	0.831	1.239	0.887462
		Hispanic	1.657	1.351	2.031	1.19886e-06
		White	0.947	0.817	1.098	0.471385
		Glucose	1.021	0.995	1.047	0.112308
		Cholesterol	0.867	0.799	0.94	0.000586005
		AST	1.004	1.002	1.006	6.61739e-06
		ALT	0.999	0.997	1	0.182922
		GGT	1.003	1.003	1.004	1.20756e-31
		Platelets	0.996	0.995	0.998	9.41237e-08
	FIB-4 index and remaining LiverRisk score components
	Liver hospitalization	Age	1.013	1.004	1.022	0.00626829	183/32828 (0.6%)
		Female	0.922	0.685	1.242	0.594324
		Asian	1.278	0.466	3.507	0.633459
		Black	1.884	1.204	2.947	0.00554345
		Hispanic	2.789	1.864	4.174	6.06342e-07
		White	1.043	0.676	1.611	0.848777
		FIB-4 index	1.046	1.023	1.07	9.9862e-05
		Glucose	1.037	1	1.075	0.0484108
		Cholesterol	0.859	0.721	1.024	0.0904686
		GGT	1.004	1.003	1.004	2.80176e-43
	Non-liver hospitalization	Age	1.02	1.018	1.021	3.27906e-115	7121/32828 (21.7%)
		Female	1.116	1.063	1.171	8.28873e-06
		Asian	1.794	1.549	2.077	5.54849e-15
		Black	2.204	2.04	2.381	8.35041e-90
		Hispanic	2.018	1.871	2.176	8.14874e-74
		White	1.607	1.499	1.723	1.237e-40
		FIB-4 index	0.985	0.971	0.999	0.0361925
		Glucose	1.045	1.038	1.052	2.20247e-39
		Cholesterol	0.908	0.888	0.928	3.13564e-17
		GGT	1	1	1.001	0.100549	7121/32828 (21.7%)
	Any liver outcome	Age	1.005	1.002	1.008	0.00153574
		Female	1.08	0.972	1.201	0.153772
		Asian	2.031	1.51	2.732	2.84193e-06
		Black	1.25	1.039	1.503	0.0177702
		Hispanic	2.531	2.168	2.956	8.46633e-32
		White	1.443	1.241	1.679	1.92986e-06
		FIB-4 index	1.025	1.007	1.043	0.00552877
		Glucose	0.99	0.972	1.008	0.278281
		Cholesterol	1.069	1.024	1.117	0.00257482
		GGT	1.002	1.002	1.003	2.93043e-62
	Cirrhosis	Age	1.01	1.006	1.014	1.2659e-07	216/32828 (0.7%)
		Female	0.883	0.757	1.029	0.110071
		Asian	0.879	0.582	1.326	0.537755
		Black	1.002	0.82	1.224	0.988094
		Hispanic	1.679	1.371	2.055	5.17604e-07
		White	0.934	0.804	1.085	0.368938
		FIB-4 index	1.073	1.055	1.09	5.05388e-17
		Glucose	1.02	0.995	1.046	0.126175
		Cholesterol	0.863	0.794	0.938	0.000531824
		GGT	1.003	1.003	1.004	1.15471e-46
	APRI and remaining LiverRisk score components
	Liver hospitalization	Age	1.015	1.006	1.024	0.00155607	183/32828 (0.6%)
		Female	0.909	0.677	1.222	0.528423
		Asian	1.261	0.459	3.465	0.653099
		Black	1.913	1.224	2.989	0.00441799
		Hispanic	2.775	1.854	4.155	7.1174e-07
		White	1.04	0.674	1.607	0.858015
		APRI	1.064	0.988	1.145	0.0996382
		Glucose	1.037	1	1.076	0.0501504
		Cholesterol	0.859	0.72	1.025	0.0908833
		ALT	1.003	1	1.005	0.0265775
		GGT	1.003	1.002	1.004	1.16857e-17
	Non-liver hospitalization	Age	1.019	1.017	1.021	6.04986e-118	7121/32828 (21.7%)
		Female	1.113	1.061	1.168	1.31537e-05
		Asian	1.793	1.548	2.076	5.9418e-15
		Black	2.195	2.032	2.372	1.37449e-88
		Hispanic	2.018	1.871	2.177	7.68527e-74
		White	1.608	1.5	1.724	1.0319e-40
		APRI	0.948	0.902	0.997	0.0382434
		Glucose	1.045	1.038	1.052	1.15276e-39
		Cholesterol	0.908	0.888	0.928	2.96538e-17
		ALT	1	0.999	1.001	0.381928
		GGT	1	1	1.001	0.0156251
	Liver outcome	Age	1.006	1.003	1.009	1.9305e-05	1455/32828 (4.4%)
		Female	1.079	0.97	1.199	0.162029
		Asian	2.028	1.505	2.732	3.30993e-06
		Black	1.283	1.067	1.543	0.00817352
		Hispanic	2.52	2.157	2.945	2.43386e-31
		White	1.434	1.233	1.668	2.9333e-06
		APRI	0.996	0.937	1.058	0.896552
		Glucose	0.989	0.971	1.007	0.232244
		Cholesterol	1.073	1.027	1.121	0.00173416
		ALT	1.004	1.003	1.006	1.26674e-17
		GGT	1.002	1.001	1.002	1.15975e-14
	Cirrhosis	Age	1.012	1.008	1.016	3.40223e-10	216/32828 (0.7%)
		Female	0.877	0.752	1.022	0.0915843
		Asian	0.881	0.584	1.331	0.547858
		Black	1.01	0.826	1.236	0.921527
		Hispanic	1.673	1.365	2.05	7.04329e-07
		White	0.954	0.823	1.106	0.532168
		APRI	1.138	1.066	1.214	0.000101066
		Glucose	1.02	0.995	1.046	0.124525
		Cholesterol	0.865	0.796	0.94	0.000597362
		ALT	1	0.999	1.002	0.749774
		GGT	1.003	1.003	1.004	4.19592e-29

## Sheet: S5
	Table S5. Areas under the receiver-operating curve (AUROC) and precision-recall curve (AUPRC) for LiverRisk score, FIB-4 index, APRI, and SAFE score when predicting fibrosis among NHANES (all) participants.
	Predictor	Classification task	Cases/group size (%)	AUROC (95% confidence interval)	AUPRC (95% confidence interval)
	All participants
	LiverRisk score	≥ 8 kPa	412/4557 (9.0%)	0.737 (0.71 - 0.763)	0.275 (0.228 - 0.313)
	FIB-4 index		412/4557 (9.0%)	0.621 (0.587 - 0.646)	0.2 (0.161 - 0.228)
	APRI		412/4557 (9.0%)	0.647 (0.617 - 0.672)	0.225 (0.186 - 0.26)
	SAFE score		389/4355 (8.9%)	0.748 (0.72 - 0.775)	0.293 (0.247 - 0.346)
	LiverRisk score	≥ 10 kPa	226/4557 (5.0%)	0.759 (0.721 - 0.79)	0.197 (0.15 - 0.237)
	FIB-4 index		226/4557 (5.0%)	0.677 (0.63 - 0.713)	0.181 (0.131 - 0.226)
	APRI		226/4557 (5.0%)	0.692 (0.652 - 0.727)	0.182 (0.131 - 0.223)
	SAFE score		214/4355 (4.9%)	0.802 (0.772 - 0.834)	0.268 (0.207 - 0.327)
	LiverRisk score	≥ 14 kPa	104/4557 (2.3%)	0.791 (0.743 - 0.833)	0.143 (0.085 - 0.187)
	FIB-4 index		104/4557 (2.3%)	0.727 (0.666 - 0.777)	0.177 (0.101 - 0.248)
	APRI		104/4557 (2.3%)	0.731 (0.673 - 0.781)	0.172 (0.101 - 0.238)
	SAFE score		98/4355 (2.3%)	0.841 (0.801 - 0.887)	0.261 (0.172 - 0.338)
	Female
	LiverRisk score	≥ 8 kPa	168/2343 (7.2%)	0.741 (0.699 - 0.781)	0.228 (0.165 - 0.276)
	FIB-4 index		168/2343 (7.2%)	0.627 (0.57 - 0.668)	0.186 (0.128 - 0.236)
	APRI		168/2343 (7.2%)	0.625 (0.563 - 0.67)	0.185 (0.128 - 0.243)
	SAFE score		160/2249 (7.1%)	0.77 (0.735 - 0.812)	0.28 (0.208 - 0.349)
	LiverRisk score	≥ 10 kPa	96/2343 (4.1%)	0.783 (0.734 - 0.823)	0.187 (0.123 - 0.25)
	FIB-4 index		96/2343 (4.1%)	0.683 (0.623 - 0.735)	0.193 (0.1 - 0.261)
	APRI		96/2343 (4.1%)	0.685 (0.625 - 0.735)	0.149 (0.084 - 0.207)
	SAFE score		91/2249 (4.0%)	0.816 (0.773 - 0.856)	0.276 (0.174 - 0.36)
	LiverRisk score	≥ 14 kPa	40/2343 (1.7%)	0.821 (0.749 - 0.882)	0.127 (0.056 - 0.193)
	FIB-4 index		40/2343 (1.7%)	0.724 (0.627 - 0.812)	0.229 (0.095 - 0.361)
	APRI		40/2343 (1.7%)	0.715 (0.6 - 0.801)	0.148 (0.052 - 0.247)
	SAFE score		38/2249 (1.7%)	0.84 (0.773 - 0.896)	0.326 (0.187 - 0.47)
	Male
	LiverRisk score	≥ 8 kPa	244/2214 (11.0%)	0.722 (0.68 - 0.755)	0.32 (0.259 - 0.374)
	FIB-4 index		244/2214 (11.0%)	0.607 (0.558 - 0.643)	0.218 (0.166 - 0.26)
	APRI		244/2214 (11.0%)	0.64 (0.596 - 0.678)	0.254 (0.2 - 0.303)
	SAFE score		229/2106 (10.9%)	0.726 (0.689 - 0.758)	0.312 (0.249 - 0.366)
	LiverRisk score	≥ 10 kPa	130/2214 (5.9%)	0.736 (0.687 - 0.781)	0.22 (0.148 - 0.273)
	FIB-4 index		130/2214 (5.9%)	0.662 (0.609 - 0.719)	0.185 (0.118 - 0.245)
	APRI		130/2214 (5.9%)	0.688 (0.634 - 0.74)	0.217 (0.137 - 0.282)
	SAFE score		123/2106 (5.8%)	0.788 (0.74 - 0.828)	0.274 (0.184 - 0.343)
	LiverRisk score	≥ 14 kPa	64/2214 (2.9%)	0.758 (0.678 - 0.829)	0.18 (0.108 - 0.249)
	FIB-4 index		64/2214 (2.9%)	0.716 (0.644 - 0.783)	0.165 (0.09 - 0.253)
	APRI		64/2214 (2.9%)	0.718 (0.644 - 0.795)	0.198 (0.106 - 0.288)
	SAFE score		60/2106 (2.8%)	0.838 (0.778 - 0.885)	0.242 (0.136 - 0.34)
	Non-Hispanic White
	LiverRisk score	≥ 8 kPa	155/1539 (10.1%)	0.745 (0.7 - 0.777)	0.27 (0.194 - 0.331)
	FIB-4 index		155/1539 (10.1%)	0.592 (0.538 - 0.641)	0.198 (0.135 - 0.244)
	APRI		155/1539 (10.1%)	0.641 (0.591 - 0.69)	0.221 (0.167 - 0.277)
	SAFE score		147/1490 (9.9%)	0.737 (0.698 - 0.786)	0.291 (0.218 - 0.36)
	LiverRisk score	≥ 10 kPa	95/1539 (6.2%)	0.752 (0.701 - 0.803)	0.202 (0.132 - 0.257)
	FIB-4 index		95/1539 (6.2%)	0.642 (0.582 - 0.709)	0.197 (0.112 - 0.265)
	APRI		95/1539 (6.2%)	0.663 (0.606 - 0.714)	0.176 (0.11 - 0.237)
	SAFE score		92/1490 (6.2%)	0.796 (0.755 - 0.839)	0.289 (0.205 - 0.375)
	LiverRisk score	≥ 14 kPa	42/1539 (2.7%)	0.773 (0.701 - 0.841)	0.171 (0.076 - 0.283)
	FIB-4 index		42/1539 (2.7%)	0.671 (0.565 - 0.752)	0.176 (0.059 - 0.283)
	APRI		42/1539 (2.7%)	0.678 (0.578 - 0.765)	0.152 (0.054 - 0.245)
	SAFE score		41/1490 (2.8%)	0.817 (0.735 - 0.879)	0.255 (0.111 - 0.354)
	Non-Hispanic Black
	LiverRisk score	≥ 8 kPa	104/1183 (8.8%)	0.661 (0.599 - 0.72)	0.258 (0.177 - 0.335)
	FIB-4 index		104/1183 (8.8%)	0.602 (0.542 - 0.663)	0.166 (0.105 - 0.206)
	APRI		104/1183 (8.8%)	0.588 (0.513 - 0.64)	0.182 (0.113 - 0.232)
	SAFE score		100/1120 (8.9%)	0.7 (0.641 - 0.751)	0.237 (0.154 - 0.295)
	LiverRisk score	≥ 10 kPa	52/1183 (4.4%)	0.705 (0.608 - 0.775)	0.191 (0.078 - 0.265)
	FIB-4 index		52/1183 (4.4%)	0.671 (0.575 - 0.741)	0.137 (0.061 - 0.203)
	APRI		52/1183 (4.4%)	0.645 (0.544 - 0.711)	0.157 (0.055 - 0.23)
	SAFE score		51/1120 (4.6%)	0.777 (0.709 - 0.833)	0.216 (0.115 - 0.315)
	LiverRisk score	≥ 14 kPa	26/1183 (2.2%)	0.763 (0.643 - 0.851)	0.167 (0.057 - 0.264)
	FIB-4 index		26/1183 (2.2%)	0.657 (0.545 - 0.785)	0.163 (0.042 - 0.276)
	APRI		26/1183 (2.2%)	0.701 (0.595 - 0.82)	0.196 (0.054 - 0.33)
	SAFE score		26/1120 (2.3%)	0.772 (0.655 - 0.87)	0.221 (0.073 - 0.362)
	Non-Hispanic Asian
	LiverRisk score	≥ 8 kPa	35/541 (6.5%)	0.805 (0.716 - 0.857)	0.278 (0.141 - 0.384)
	FIB-4 index		35/541 (6.5%)	0.609 (0.481 - 0.718)	0.178 (0.075 - 0.281)
	APRI		35/541 (6.5%)	0.669 (0.542 - 0.767)	0.227 (0.094 - 0.346)
	SAFE score		34/508 (6.7%)	0.794 (0.71 - 0.877)	0.304 (0.16 - 0.433)
	LiverRisk score	≥ 10 kPa	15/541 (2.8%)	0.812 (0.696 - 0.892)	0.208 (0.056 - 0.386)
	FIB-4 index		15/541 (2.8%)	0.632 (0.449 - 0.773)	0.119 (0.026 - 0.265)
	APRI		15/541 (2.8%)	0.754 (0.588 - 0.909)	0.215 (0.041 - 0.354)
	SAFE score		15/508 (3.0%)	0.814 (0.721 - 0.902)	0.228 (0.053 - 0.409)
	LiverRisk score	≥ 14 kPa	6/541 (1.1%)	Too few cases	Too few cases
	FIB-4 index		6/541 (1.1%)
	APRI		6/541 (1.1%)
	SAFE score		6/508 (1.2%)
	Hispanic
	LiverRisk score	≥ 8 kPa	98/1046 (9.4%)	0.746 (0.694 - 0.799)	0.314 (0.211 - 0.389)
	FIB-4 index		98/1046 (9.4%)	0.659 (0.593 - 0.718)	0.278 (0.193 - 0.366)
	APRI		98/1046 (9.4%)	0.688 (0.628 - 0.755)	0.292 (0.188 - 0.372)
	SAFE score		92/999 (9.2%)	0.772 (0.715 - 0.82)	0.385 (0.27 - 0.479)
	LiverRisk score	≥ 10 kPa	53/1046 (5.1%)	0.764 (0.685 - 0.826)	0.227 (0.129 - 0.321)
	FIB-4 index		53/1046 (5.1%)	0.706 (0.625 - 0.783)	0.263 (0.143 - 0.371)
	APRI		53/1046 (5.1%)	0.717 (0.639 - 0.796)	0.216 (0.111 - 0.315)
	SAFE score		49/999 (4.9%)	0.814 (0.741 - 0.88)	0.356 (0.222 - 0.486)
	LiverRisk score	≥ 14 kPa	23/1046 (2.2%)	0.815 (0.672 - 0.891)	0.138 (0.046 - 0.219)
	FIB-4 index		23/1046 (2.2%)	0.865 (0.772 - 0.929)	0.303 (0.117 - 0.458)
	APRI		23/1046 (2.2%)	0.771 (0.636 - 0.875)	0.21 (0.064 - 0.323)
	SAFE score		21/999 (2.1%)	0.918 (0.847 - 0.968)	0.447 (0.21 - 0.624)
	Type 2 diabetes
	LiverRisk score	≥ 8 kPa	149/693 (21.5%)	0.653 (0.604 - 0.7)	0.387 (0.311 - 0.463)
	FIB-4 index		149/693 (21.5%)	0.586 (0.53 - 0.641)	0.36 (0.288 - 0.423)
	APRI		149/693 (21.5%)	0.671 (0.607 - 0.718)	0.434 (0.345 - 0.505)
	SAFE score		146/678 (21.5%)	0.674 (0.623 - 0.726)	0.426 (0.337 - 0.497)
	LiverRisk score	≥ 10 kPa	89/693 (12.8%)	0.636 (0.566 - 0.697)	0.246 (0.167 - 0.314)
	FIB-4 index		89/693 (12.8%)	0.648 (0.58 - 0.709)	0.321 (0.22 - 0.405)
	APRI		89/693 (12.8%)	0.707 (0.655 - 0.769)	0.35 (0.262 - 0.462)
	SAFE score		87/678 (12.8%)	0.745 (0.689 - 0.807)	0.375 (0.271 - 0.472)
	LiverRisk score	≥ 14 kPa	46/693 (6.6%)	0.651 (0.565 - 0.729)	0.176 (0.085 - 0.255)
	FIB-4 index		46/693 (6.6%)	0.681 (0.586 - 0.757)	0.281 (0.142 - 0.403)
	APRI		46/693 (6.6%)	0.719 (0.635 - 0.801)	0.287 (0.165 - 0.418)
	SAFE score		45/678 (6.6%)	0.774 (0.684 - 0.844)	0.332 (0.202 - 0.454)
	No type 2 diabetes
	LiverRisk score	≥ 8 kPa	247/3728 (6.6%)	0.706 (0.673 - 0.743)	0.206 (0.155 - 0.256)
	FIB-4 index		247/3728 (6.6%)	0.604 (0.563 - 0.643)	0.156 (0.111 - 0.192)
	APRI		247/3728 (6.6%)	0.645 (0.609 - 0.682)	0.182 (0.136 - 0.226)
	SAFE score		243/3677 (6.6%)	0.716 (0.678 - 0.745)	0.204 (0.151 - 0.242)
	LiverRisk score	≥ 10 kPa	130/3728 (3.5%)	0.73 (0.682 - 0.773)	0.175 (0.113 - 0.241)
	FIB-4 index		130/3728 (3.5%)	0.653 (0.601 - 0.707)	0.143 (0.084 - 0.197)
	APRI		130/3728 (3.5%)	0.682 (0.63 - 0.731)	0.149 (0.083 - 0.197)
	SAFE score		127/3677 (3.5%)	0.777 (0.735 - 0.809)	0.191 (0.128 - 0.25)
	LiverRisk score	≥ 14 kPa	54/3728 (1.4%)	0.77 (0.684 - 0.829)	0.15 (0.069 - 0.232)
	FIB-4 index		54/3728 (1.4%)	0.705 (0.624 - 0.783)	0.162 (0.054 - 0.241)
	APRI		54/3728 (1.4%)	0.733 (0.664 - 0.826)	0.159 (0.065 - 0.222)
	SAFE score		53/3677 (1.4%)	0.815 (0.751 - 0.87)	0.202 (0.087 - 0.319)
	No alcohol consumption
	LiverRisk score	≥ 8 kPa	89/857 (10.4%)	0.738 (0.679 - 0.792)	0.319 (0.213 - 0.386)
	FIB-4 index		89/857 (10.4%)	0.598 (0.525 - 0.66)	0.206 (0.13 - 0.278)
	APRI		89/857 (10.4%)	0.674 (0.612 - 0.741)	0.268 (0.162 - 0.329)
	SAFE score		83/806 (10.3%)	0.728 (0.676 - 0.789)	0.285 (0.173 - 0.356)
	LiverRisk score	≥ 10 kPa	54/857 (6.3%)	0.725 (0.654 - 0.791)	0.194 (0.101 - 0.264)
	FIB-4 index		54/857 (6.3%)	0.614 (0.533 - 0.683)	0.152 (0.078 - 0.224)
	APRI		54/857 (6.3%)	0.679 (0.597 - 0.748)	0.195 (0.09 - 0.272)
	SAFE score		51/806 (6.3%)	0.755 (0.669 - 0.812)	0.232 (0.125 - 0.314)
	LiverRisk score	≥ 14 kPa	28/857 (3.3%)	0.774 (0.673 - 0.87)	0.199 (0.064 - 0.304)
	FIB-4 index		28/857 (3.3%)	0.655 (0.572 - 0.775)	0.151 (0.04 - 0.268)
	APRI		28/857 (3.3%)	0.716 (0.616 - 0.801)	0.185 (0.051 - 0.292)
	SAFE score		26/806 (3.2%)	0.785 (0.654 - 0.879)	0.243 (0.096 - 0.386)
	Alcohol consumption (less than daily)
	LiverRisk score	≥ 8 kPa	196/2336 (8.4%)	0.733 (0.686 - 0.764)	0.252 (0.193 - 0.298)
	FIB-4 index		196/2336 (8.4%)	0.618 (0.568 - 0.655)	0.189 (0.139 - 0.232)
	APRI		196/2336 (8.4%)	0.618 (0.576 - 0.669)	0.195 (0.135 - 0.236)
	SAFE score		185/2248 (8.2%)	0.743 (0.697 - 0.777)	0.277 (0.203 - 0.338)
	LiverRisk score	≥ 10 kPa	103/2336 (4.4%)	0.757 (0.704 - 0.8)	0.186 (0.112 - 0.242)
	FIB-4 index		103/2336 (4.4%)	0.691 (0.634 - 0.746)	0.174 (0.106 - 0.233)
	APRI		103/2336 (4.4%)	0.671 (0.605 - 0.724)	0.161 (0.086 - 0.215)
	SAFE score		96/2248 (4.3%)	0.816 (0.773 - 0.851)	0.253 (0.171 - 0.331)
	LiverRisk score	≥ 14 kPa	44/2336 (1.9%)	0.775 (0.691 - 0.842)	0.126 (0.049 - 0.18)
	FIB-4 index		44/2336 (1.9%)	0.725 (0.633 - 0.802)	0.192 (0.068 - 0.296)
	APRI		44/2336 (1.9%)	0.708 (0.614 - 0.809)	0.189 (0.068 - 0.28)
	SAFE score		40/2248 (1.8%)	0.838 (0.768 - 0.894)	0.225 (0.083 - 0.344)
	Alcohol consumption (daily)
	LiverRisk score	≥ 8 kPa	28/298 (9.4%)	0.824 (0.721 - 0.912)	0.52 (0.294 - 0.678)
	FIB-4 index		28/298 (9.4%)	0.7 (0.587 - 0.817)	0.386 (0.194 - 0.544)
	APRI		28/298 (9.4%)	0.744 (0.609 - 0.856)	0.489 (0.252 - 0.667)
	SAFE score		27/287 (9.4%)	0.777 (0.638 - 0.884)	0.499 (0.28 - 0.644)
	LiverRisk score	≥ 10 kPa	15/298 (5.0%)	0.943 (0.875 - 0.976)	0.554 (0.204 - 0.728)
	FIB-4 index		15/298 (5.0%)	0.871 (0.754 - 0.953)	0.521 (0.214 - 0.728)
	APRI		15/298 (5.0%)	0.894 (0.758 - 0.967)	0.551 (0.284 - 0.756)
	SAFE score		15/287 (5.2%)	0.909 (0.82 - 0.97)	0.653 (0.361 - 0.833)
	LiverRisk score	≥ 14 kPa	10/298 (3.4%)	0.939 (0.855 - 0.983)	0.504 (0.179 - 0.749)
	FIB-4 index		10/298 (3.4%)	0.876 (0.737 - 0.983)	0.542 (0.208 - 0.81)
	APRI		10/298 (3.4%)	0.892 (0.708 - 0.983)	0.515 (0.138 - 0.772)
	SAFE score		10/287 (3.5%)	0.935 (0.852 - 0.991)	0.606 (0.279 - 0.856)
	Steatosis (CAP score ≥ 238)
	LiverRisk score	≥ 8 kPa	351/2633 (13.3%)	0.709 (0.68 - 0.74)	0.319 (0.278 - 0.378)
	FIB-4 index		351/2633 (13.3%)	0.602 (0.569 - 0.637)	0.243 (0.202 - 0.29)
	APRI		351/2633 (13.3%)	0.634 (0.596 - 0.664)	0.275 (0.222 - 0.313)
	SAFE score		331/2510 (13.2%)	0.735 (0.704 - 0.761)	0.36 (0.317 - 0.418)
	LiverRisk score	≥ 10 kPa	193/2633 (7.3%)	0.719 (0.681 - 0.759)	0.206 (0.152 - 0.256)
	FIB-4 index		193/2633 (7.3%)	0.647 (0.604 - 0.692)	0.199 (0.138 - 0.247)
	APRI		193/2633 (7.3%)	0.674 (0.631 - 0.717)	0.197 (0.145 - 0.242)
	SAFE score		183/2510 (7.3%)	0.779 (0.737 - 0.812)	0.295 (0.222 - 0.346)
	LiverRisk score	≥ 14 kPa	83/2633 (3.2%)	0.751 (0.689 - 0.801)	0.131 (0.076 - 0.19)
	FIB-4 index		83/2633 (3.2%)	0.687 (0.616 - 0.748)	0.158 (0.081 - 0.233)
	APRI		83/2633 (3.2%)	0.703 (0.644 - 0.769)	0.142 (0.071 - 0.201)
	SAFE score		78/2510 (3.1%)	0.819 (0.765 - 0.863)	0.233 (0.134 - 0.322)
	No steatosis (CAP score < 238)
	LiverRisk score	≥ 8 kPa	61/1499 (4.1%)	0.777 (0.71 - 0.834)	0.295 (0.177 - 0.406)
	FIB-4 index		61/1499 (4.1%)	0.736 (0.658 - 0.81)	0.299 (0.157 - 0.386)
	APRI		61/1499 (4.1%)	0.725 (0.644 - 0.794)	0.262 (0.137 - 0.35)
	SAFE score		58/1459 (4.0%)	0.756 (0.682 - 0.822)	0.295 (0.175 - 0.416)
	LiverRisk score	≥ 10 kPa	33/1499 (2.2%)	0.837 (0.764 - 0.912)	0.355 (0.166 - 0.495)
	FIB-4 index		33/1499 (2.2%)	0.854 (0.781 - 0.912)	0.375 (0.178 - 0.506)
	APRI		33/1499 (2.2%)	0.787 (0.702 - 0.877)	0.318 (0.156 - 0.478)
	SAFE score		31/1459 (2.1%)	0.862 (0.781 - 0.92)	0.433 (0.238 - 0.587)
	LiverRisk score	≥ 14 kPa	21/1499 (1.4%)	0.893 (0.809 - 0.951)	0.426 (0.167 - 0.613)
	FIB-4 index		21/1499 (1.4%)	0.889 (0.791 - 0.954)	0.4 (0.149 - 0.593)
	APRI		21/1499 (1.4%)	0.818 (0.718 - 0.922)	0.402 (0.102 - 0.583)
	SAFE score		20/1459 (1.4%)	0.885 (0.74 - 0.961)	0.487 (0.205 - 0.656)

## Sheet: S6
	Table S6. P-values resulting from paired permutation tests for comparing LIverRisk score, FIB-4 index, APRI, and SAFE score among NHANES (all) participants.
	AUROC
	Classification task	LiverRisk versus FIB-4	LiverRisk versus APRI	LiverRisk versus SAFE	FIB-4 versus APRI	FIB-4 versus SAFE	APRI versus SAFE
	All participants
	≥ 8 kPa	< 0.001	< 0.001	0.724	0.295	< 0.001	< 0.001
	≥ 10 kPa	0.001	0.007	0.13	0.658	< 0.001	< 0.001
	≥ 14 kPa	0.099	0.117	0.269	0.924	0.006	0.004
	Female
	≥ 8 kPa	< 0.001	< 0.001	0.52	0.851	< 0.001	< 0.001
	≥ 10 kPa	0.015	0.009	0.53	0.931	0.001	< 0.001
	≥ 14 kPa	0.089	0.07	0.977	0.941	0.106	0.068
	Male
	≥ 8 kPa	0.001	0.003	0.871	0.216	< 0.001	0.002
	≥ 10 kPa	0.072	0.205	0.144	0.618	0.001	0.005
	≥ 14 kPa	0.456	0.388	0.121	0.924	0.027	0.019
	Non-Hispanic White
	≥ 8 kPa	< 0.001	0.002	0.688	0.183	< 0.001	0.012
	≥ 10 kPa	0.012	0.039	0.425	0.751	0.002	0.004
	≥ 14 kPa	0.143	0.164	0.491	0.931	0.025	0.029
	Non-Hispanic Black
	≥ 8 kPa	0.202	0.085	0.405	0.714	0.038	0.014
	≥ 10 kPa	0.563	0.292	0.236	0.642	0.075	0.021
	≥ 14 kPa	0.185	0.499	0.933	0.541	0.184	0.429
	Non-Hispanic Asian
	≥ 8 kPa	0.017	0.035	0.822	0.626	0.017	0.075
	≥ 10 kPa	0.081	0.555	0.992	0.247	0.084	0.533
	Hispanic
	≥ 8 kPa	0.038	0.186	0.632	0.425	0.014	0.079
	≥ 10 kPa	0.191	0.307	0.542	0.793	0.059	0.102
	≥ 14 kPa	0.709	0.582	0.413	0.341	0.695	0.188
	Type 2 diabetes
	≥ 8 kPa	0.088	0.682	0.54	0.027	0.019	0.847
	≥ 10 kPa	0.838	0.129	0.018	0.182	0.039	0.45
	≥ 14 kPa	0.464	0.214	0.035	0.591	0.139	0.369
	No type 2 diabetes
	≥ 8 kPa	< 0.001	0.017	0.738	0.15	< 0.001	0.005
	≥ 10 kPa	0.026	0.168	0.175	0.49	< 0.001	0.007
	≥ 14 kPa	0.261	0.597	0.355	0.559	0.034	0.133
	No alcohol consumption
	≥ 8 kPa	0.003	0.141	0.826	0.194	0.008	0.19
	≥ 10 kPa	0.051	0.333	0.69	0.34	0.017	0.147
	≥ 14 kPa	0.224	0.496	0.859	0.636	0.161	0.391
	Alcohol consumption (less than daily)
	≥ 8 kPa	0.001	< 0.001	0.716	0.842	< 0.001	< 0.001
	≥ 10 kPa	0.083	0.029	0.16	0.616	0.001	< 0.001
	≥ 14 kPa	0.312	0.236	0.384	0.85	0.051	0.025
	Alcohol consumption (daily)
	≥ 8 kPa	0.154	0.457	0.558	0.484	0.409	0.877
	≥ 10 kPa	0.551	0.624	0.757	0.888	0.748	0.859
	≥ 14 kPa	0.637	0.669	0.967	0.944	0.67	0.714
	Steatosis (CAP score ≥ 238)
	≥ 8 kPa	< 0.001	< 0.001	0.374	0.225	< 0.001	< 0.001
	≥ 10 kPa	0.01	0.087	0.066	0.391	< 0.001	< 0.001
	≥ 14 kPa	0.153	0.337	0.157	0.644	0.004	0.014
	No steatosis (CAP score < 238)
	≥ 8 kPa	0.411	0.309	0.753	0.89	0.572	0.461
	≥ 10 kPa	0.839	0.435	0.681	0.346	0.854	0.242
	≥ 14 kPa	0.962	0.41	0.964	0.471	0.999	0.449
	AUPRC
	Outcome	LiverRisk versus FIB-4	LiverRisk versus APRI	LiverRisk versus SAFE	FIB-4 versus APRI	FIB-4 versus SAFE	APRI versus SAFE
	All participants
	≥ 8 kPa	< 0.001	< 0.001	0.002	< 0.001	< 0.001	< 0.001
	≥ 10 kPa	0.011	< 0.001	< 0.001	0.287	< 0.001	< 0.001
	≥ 14 kPa	< 0.001	0.013	< 0.001	0.001	< 0.001	< 0.001
	Female
	≥ 8 kPa	0.002	< 0.001	< 0.001	0.141	< 0.001	< 0.001
	≥ 10 kPa	0.051	< 0.001	< 0.001	< 0.001	< 0.001	< 0.001
	≥ 14 kPa	< 0.001	0.296	< 0.001	< 0.001	< 0.001	< 0.001
	Male
	≥ 8 kPa	< 0.001	< 0.001	0.235	< 0.001	< 0.001	< 0.001
	≥ 10 kPa	< 0.001	0.35	< 0.001	0.001	< 0.001	< 0.001
	≥ 14 kPa	0.061	0.219	< 0.001	0.021	< 0.001	< 0.001
	Non-Hispanic White
	≥ 8 kPa	< 0.001	< 0.001	0.134	0.103	< 0.001	< 0.001
	≥ 10 kPa	0.603	0.059	< 0.001	0.019	< 0.001	< 0.001
	≥ 14 kPa	0.069	0.198	< 0.001	0.02	< 0.001	< 0.001
	Non-Hispanic Black
	≥ 8 kPa	< 0.001	< 0.001	0.094	0.399	< 0.001	0.002
	≥ 10 kPa	0.006	0.017	0.057	0.781	0.003	< 0.001
	≥ 14 kPa	0.136	0.064	0.003	0.279	0.037	0.055
	Non-Hispanic Asian
	≥ 8 kPa	0.001	0.012	0.626	0.048	< 0.001	0.009
	≥ 10 kPa	0.009	0.419	0.286	0.022	0.005	0.134
	Hispanic
	≥ 8 kPa	0.031	0.185	< 0.001	0.374	< 0.001	< 0.001
	≥ 10 kPa	0.013	0.319	< 0.001	0.007	< 0.001	< 0.001
	≥ 14 kPa	< 0.001	0.009	< 0.001	< 0.001	0.001	< 0.001
	Type 2 diabetes
	≥ 8 kPa	0.431	0.022	0.07	0.004	0.013	0.656
	≥ 10 kPa	0.002	< 0.001	< 0.001	0.117	0.017	0.292
	≥ 14 kPa	< 0.001	< 0.001	< 0.001	0.836	0.058	0.092
	No type 2 diabetes
	≥ 8 kPa	< 0.001	< 0.001	0.522	0.002	< 0.001	< 0.001
	≥ 10 kPa	< 0.001	0.001	< 0.001	0.743	< 0.001	< 0.001
	≥ 14 kPa	0.994	0.046	< 0.001	0.039	< 0.001	< 0.001
	No alcohol consumption
	≥ 8 kPa	< 0.001	< 0.001	0.015	0.093	0.012	0.187
	≥ 10 kPa	0.041	0.214	0.204	0.249	0.006	0.025
	≥ 14 kPa	0.055	0.071	0.09	0.81	0.006	0.007
	Alcohol consumption (less than daily)
	≥ 8 kPa	< 0.001	< 0.001	0.003	0.381	< 0.001	< 0.001
	≥ 10 kPa	0.007	< 0.001	< 0.001	0.17	< 0.001	< 0.001
	≥ 14 kPa	0.001	0.002	< 0.001	0.395	< 0.001	< 0.001
	Alcohol consumption (daily)
	≥ 8 kPa	0.003	0.501	0.355	0.009	0.015	0.782
	≥ 10 kPa	0.382	0.933	0.011	0.353	0.007	0.018
	≥ 14 kPa	0.117	0.676	0.03	0.163	0.117	0.043
	Steatosis (CAP score ≥ 238)
	≥ 8 kPa	< 0.001	< 0.001	< 0.001	0.016	< 0.001	< 0.001
	≥ 10 kPa	0.076	0.038	< 0.001	0.704	< 0.001	< 0.001
	≥ 14 kPa	0.002	0.999	< 0.001	0.006	< 0.001	< 0.001
	No steatosis (CAP score < 238)
	≥ 8 kPa	0.069	0.001	0.756	0.01	0.09	0.001
	≥ 10 kPa	0.324	0.005	< 0.001	0.019	0.001	< 0.001
	≥ 14 kPa	0.013	0.014	0.004	0.612	0.001	< 0.001

## Sheet: S7
	Table S7. Cutoff-dependent metrics for LiverRisk score, FIB-4 index, APRI, and SAFE score among NHANES (all) participants.
	Predictor	Classification task	Cutoff	True positives	False positives	True negatives	False negatives	Sensitivity	Specificity	Positive predictive value	Negative predictive value	F1 score
	LiverRisk score	≥ 8 kPa	5	335.8 (301.5-369.6)	2148.8 (2082.6-2213.6)	1997.6 (1933.2-2063.2)	74.8 (58.6-89.6)	0.818 (0.781-0.854)	0.482 (0.467-0.497)	0.135 (0.122-0.148)	0.964 (0.957-0.971)	0.232 (0.213-0.251)
			6	230.9 (200.8-262.8)	854.0 (804.1-906.1)	3291.5 (3229.9-3357.0)	180.6 (154.2-205.2)	0.561 (0.516-0.613)	0.794 (0.782-0.806)	0.213 (0.188-0.238)	0.948 (0.941-0.956)	0.308 (0.277-0.341)
			7	142.2 (118.4-164.4)	341.3 (305.5-376.5)	3803.2 (3755.4-3851.4)	270.4 (238.7-301.7)	0.345 (0.297-0.392)	0.918 (0.909-0.926)	0.294 (0.252-0.334)	0.934 (0.926-0.941)	0.317 (0.276-0.357)
			8	90.9 (71.9-108.9)	165.1 (139.1-190.1)	3980.3 (3939.6-4024.6)	320.7 (286.3-354.4)	0.221 (0.180-0.261)	0.960 (0.954-0.966)	0.355 (0.294-0.414)	0.925 (0.918-0.933)	0.272 (0.228-0.317)
			9	70.0 (52.9-85.9)	86.6 (67.2-104.2)	4058.5 (4015.9-4103.9)	342.0 (304.9-375.9)	0.170 (0.132-0.207)	0.979 (0.975-0.984)	0.447 (0.367-0.528)	0.922 (0.915-0.930)	0.246 (0.199-0.294)
			10	47.3 (34.6-59.6)	54.8 (40.6-68.6)	4089.0 (4051.0-4126.0)	365.9 (331.8-402.8)	0.114 (0.084-0.145)	0.987 (0.983-0.990)	0.463 (0.364-0.557)	0.918 (0.910-0.925)	0.183 (0.142-0.228)
			11	34.9 (22.7-45.7)	28.8 (17.6-38.6)	4116.5 (4080.0-4158.0)	376.8 (338.7-411.7)	0.085 (0.057-0.111)	0.993 (0.991-0.996)	0.548 (0.429-0.675)	0.916 (0.908-0.925)	0.146 (0.102-0.190)
			12	21.0 (12.0-29.0)	15.0 (7.0-22.0)	4129.5 (4090.0-4169.1)	391.4 (352.9-429.9)	0.051 (0.028-0.071)	0.996 (0.995-0.998)	0.583 (0.424-0.741)	0.913 (0.905-0.922)	0.094 (0.055-0.128)
			13	11.1 (4.3-17.3)	6.2 (0.4-10.4)	4138.8 (4100.6-4175.6)	400.9 (363.8-437.8)	0.027 (0.011-0.042)	0.999 (0.997-1.000)	0.642 (0.420-0.884)	0.912 (0.904-0.920)	0.052 (0.022-0.080)
			14	7.0 (1.1-12.1)	2.9 (-1.2-5.8)	4142.4 (4104.7-4179.8)	404.7 (368.3-442.3)	0.017 (0.003-0.029)	0.999 (0.999-1.000)	0.710 (0.420-1.020)	0.911 (0.903-0.919)	0.033 (0.007-0.056)
			15	5.1 (0.1-9.1)	1.0 (-1.0-2.0)	4142.3 (4107.5-4178.5)	408.7 (373.3-443.3)	0.012 (-0.000-0.022)	1.000 (1.000-1.000)	0.824 (0.649-1.316)	0.910 (0.903-0.918)	0.024 (0.000-0.043)
		≥ 10 kPa	5	189.7 (160.3-215.3)	2297.9 (2231.8-2364.9)	2032.3 (1963.6-2098.6)	37.1 (26.2-48.2)	0.836 (0.789-0.883)	0.469 (0.454-0.484)	0.076 (0.065-0.086)	0.982 (0.977-0.987)	0.140 (0.120-0.157)
			6	141.7 (117.3-162.3)	944.3 (888.7-996.7)	3385.8 (3327.5-3442.5)	85.2 (67.4-103.5)	0.624 (0.558-0.691)	0.782 (0.770-0.794)	0.130 (0.110-0.150)	0.975 (0.970-0.981)	0.216 (0.186-0.244)
			7	88.7 (70.3-106.3)	393.7 (355.3-430.4)	3937.8 (3892.7-3984.7)	136.8 (114.6-157.6)	0.393 (0.327-0.455)	0.909 (0.901-0.918)	0.184 (0.146-0.217)	0.966 (0.961-0.972)	0.250 (0.206-0.291)
			8	60.0 (45.0-74.0)	195.5 (170.1-223.1)	4136.1 (4098.2-4173.2)	165.4 (140.7-190.7)	0.266 (0.204-0.326)	0.955 (0.949-0.961)	0.235 (0.183-0.285)	0.962 (0.956-0.967)	0.249 (0.199-0.300)
			9	44.1 (30.3-56.3)	113.3 (93.6-132.6)	4218.0 (4183.9-4252.9)	181.6 (156.2-205.2)	0.195 (0.140-0.244)	0.974 (0.969-0.978)	0.280 (0.211-0.349)	0.959 (0.953-0.964)	0.230 (0.173-0.284)
			10	31.1 (20.2-42.2)	71.3 (55.5-87.5)	4259.2 (4227.4-4293.4)	195.5 (168.9-221.9)	0.137 (0.089-0.180)	0.984 (0.980-0.987)	0.304 (0.209-0.389)	0.956 (0.950-0.962)	0.189 (0.129-0.243)
			11	23.9 (13.8-33.8)	40.1 (27.2-51.3)	4291.2 (4261.3-4322.4)	201.8 (173.6-227.6)	0.106 (0.065-0.146)	0.991 (0.988-0.994)	0.374 (0.254-0.493)	0.955 (0.949-0.961)	0.165 (0.106-0.224)
			12	15.1 (7.1-22.1)	21.1 (12.1-29.1)	4309.9 (4280.8-4340.8)	211.0 (183.0-236.0)	0.067 (0.033-0.096)	0.995 (0.993-0.997)	0.417 (0.267-0.569)	0.953 (0.948-0.959)	0.114 (0.062-0.163)
			13	8.9 (2.8-13.8)	8.1 (2.2-13.2)	4322.8 (4293.7-4351.7)	217.1 (188.3-245.3)	0.039 (0.013-0.061)	0.998 (0.997-1.000)	0.524 (0.298-0.754)	0.952 (0.946-0.959)	0.073 (0.025-0.112)
			14	6.1 (0.3-10.3)	4.0 (0.0-7.0)	4327.5 (4298.0-4357.0)	219.4 (189.8-247.8)	0.027 (0.003-0.046)	0.999 (0.998-1.000)	0.606 (0.312-0.926)	0.952 (0.945-0.958)	0.052 (0.006-0.087)
			15	4.0 (-0.9-7.1)	1.9 (-1.2-3.8)	4328.8 (4299.7-4357.7)	222.2 (193.4-250.4)	0.018 (-0.002-0.032)	1.000 (0.999-1.000)	0.674 (0.349-1.149)	0.951 (0.945-0.957)	0.035 (-0.004-0.061)
		≥ 14 kPa	5	91.5 (73.0-110.0)	2396.4 (2332.8-2458.8)	2056.1 (1993.2-2121.3)	13.0 (4.9-18.9)	0.876 (0.819-0.943)	0.462 (0.448-0.476)	0.037 (0.029-0.044)	0.994 (0.991-0.997)	0.071 (0.057-0.084)
			6	72.8 (55.6-89.6)	1013.4 (956.8-1068.8)	3439.7 (3380.4-3497.4)	31.1 (20.1-41.1)	0.701 (0.614-0.789)	0.772 (0.760-0.785)	0.067 (0.052-0.081)	0.991 (0.988-0.994)	0.122 (0.097-0.147)
			7	49.2 (36.3-61.4)	433.3 (393.7-471.7)	4019.7 (3977.4-4063.4)	54.8 (40.5-68.5)	0.473 (0.381-0.567)	0.903 (0.894-0.912)	0.102 (0.076-0.127)	0.987 (0.983-0.990)	0.168 (0.128-0.207)
			8	37.9 (25.8-49.8)	218.2 (189.3-247.3)	4234.9 (4201.8-4268.8)	66.0 (49.0-81.0)	0.365 (0.272-0.460)	0.951 (0.945-0.958)	0.148 (0.105-0.190)	0.985 (0.981-0.989)	0.210 (0.154-0.266)
			9	29.0 (17.9-39.0)	127.6 (107.2-148.2)	4325.4 (4298.8-4356.8)	75.0 (58.1-92.1)	0.279 (0.190-0.363)	0.971 (0.967-0.976)	0.185 (0.125-0.245)	0.983 (0.979-0.987)	0.222 (0.153-0.290)
			10	21.9 (11.9-30.9)	79.8 (60.6-96.6)	4373.1 (4348.1-4398.1)	82.2 (65.4-98.4)	0.210 (0.127-0.285)	0.982 (0.978-0.986)	0.216 (0.132-0.296)	0.982 (0.978-0.985)	0.212 (0.137-0.288)
			11	18.1 (9.1-26.1)	46.0 (30.9-58.9)	4406.7 (4383.4-4431.4)	86.3 (69.5-103.5)	0.173 (0.099-0.243)	0.990 (0.987-0.993)	0.282 (0.171-0.390)	0.981 (0.977-0.984)	0.214 (0.132-0.297)
			12	9.0 (2.9-13.9)	26.9 (16.8-36.8)	4425.9 (4402.7-4447.8)	95.3 (76.5-114.6)	0.086 (0.028-0.137)	0.994 (0.992-0.996)	0.250 (0.099-0.392)	0.979 (0.975-0.983)	0.127 (0.046-0.201)
			13	6.0 (0.9-9.9)	10.9 (3.9-16.9)	4442.2 (4422.4-4463.4)	97.9 (78.7-115.7)	0.057 (0.010-0.097)	0.998 (0.996-0.999)	0.353 (0.123-0.573)	0.978 (0.975-0.983)	0.098 (0.024-0.165)
			14	3.0 (-0.9-6.1)	7.1 (1.2-12.2)	4446.1 (4427.1-4465.1)	100.8 (82.6-120.7)	0.029 (-0.010-0.058)	0.998 (0.997-1.000)	0.300 (-0.000-0.600)	0.978 (0.973-0.982)	0.053 (-0.014-0.105)
			15	1.9 (-1.1-3.9)	3.9 (-0.2-6.8)	4448.9 (4428.9-4468.9)	102.2 (83.4-122.4)	0.019 (-0.010-0.038)	0.999 (0.998-1.000)	0.328 (-0.144-0.656)	0.978 (0.973-0.982)	0.035 (-0.017-0.070)
	FIB-4 index	≥ 8 kPa	1	249.0 (219.0-279.1)	1775.4 (1707.9-1839.9)	2368.6 (2304.2-2436.2)	163.9 (139.8-185.9)	0.603 (0.560-0.649)	0.572 (0.556-0.587)	0.123 (0.109-0.138)	0.935 (0.926-0.945)	0.204 (0.183-0.226)
			1.3	175.4 (149.7-200.7)	1082.9 (1027.8-1135.8)	3062.0 (3003.9-3123.0)	236.8 (208.5-267.5)	0.426 (0.376-0.474)	0.739 (0.726-0.752)	0.139 (0.120-0.158)	0.928 (0.919-0.937)	0.210 (0.183-0.235)
			1.45	154.9 (131.8-176.9)	838.9 (786.7-887.7)	3306.2 (3247.4-3366.4)	257.0 (225.0-286.0)	0.376 (0.331-0.424)	0.798 (0.786-0.810)	0.156 (0.134-0.177)	0.928 (0.920-0.937)	0.220 (0.192-0.249)
			1.6	128.0 (106.1-150.1)	649.3 (602.5-694.6)	3495.9 (3439.9-3550.9)	283.8 (251.5-313.5)	0.311 (0.267-0.353)	0.843 (0.832-0.854)	0.165 (0.138-0.190)	0.925 (0.917-0.934)	0.215 (0.183-0.246)
			1.75	110.2 (90.4-129.4)	504.6 (461.2-545.2)	3640.5 (3589.0-3695.0)	301.7 (267.4-333.4)	0.268 (0.227-0.308)	0.878 (0.868-0.889)	0.179 (0.150-0.207)	0.923 (0.915-0.932)	0.215 (0.181-0.245)
			1.9	99.2 (79.5-118.5)	407.5 (367.0-446.0)	3736.9 (3683.9-3790.9)	313.3 (281.7-346.7)	0.240 (0.200-0.280)	0.902 (0.892-0.911)	0.196 (0.159-0.230)	0.923 (0.914-0.931)	0.216 (0.180-0.250)
			2.05	86.3 (67.5-102.5)	306.9 (273.8-339.8)	3836.7 (3791.4-3888.4)	327.1 (291.3-361.3)	0.209 (0.167-0.244)	0.926 (0.918-0.934)	0.219 (0.178-0.256)	0.921 (0.914-0.930)	0.214 (0.174-0.248)
			2.2	74.8 (57.6-89.6)	243.9 (213.7-273.7)	3901.6 (3853.3-3948.3)	336.7 (302.4-368.4)	0.182 (0.145-0.215)	0.941 (0.934-0.949)	0.235 (0.188-0.278)	0.921 (0.913-0.929)	0.205 (0.165-0.241)
			2.35	68.3 (52.6-82.7)	184.1 (158.2-210.2)	3960.4 (3917.8-4004.8)	344.2 (307.3-377.3)	0.166 (0.131-0.198)	0.956 (0.949-0.962)	0.271 (0.220-0.320)	0.920 (0.912-0.928)	0.205 (0.166-0.242)
			2.5	62.5 (46.9-77.9)	144.1 (120.2-167.3)	4000.7 (3957.4-4046.4)	349.7 (314.4-383.4)	0.152 (0.116-0.186)	0.965 (0.960-0.971)	0.302 (0.242-0.364)	0.920 (0.912-0.928)	0.202 (0.160-0.245)
			2.67	52.0 (38.0-66.0)	103.5 (84.1-123.1)	4041.0 (4000.0-4084.0)	360.5 (324.9-395.9)	0.126 (0.094-0.158)	0.975 (0.970-0.980)	0.334 (0.256-0.410)	0.918 (0.910-0.926)	0.183 (0.140-0.226)
			3.25	39.0 (25.9-49.9)	41.0 (28.1-53.1)	4104.5 (4067.9-4144.0)	372.5 (334.0-408.1)	0.095 (0.066-0.121)	0.990 (0.987-0.993)	0.487 (0.376-0.586)	0.917 (0.909-0.925)	0.158 (0.116-0.199)
		≥ 10 kPa	1	152.0 (127.1-176.1)	1872.6 (1811.1-1937.1)	2458.4 (2393.8-2523.8)	74.0 (57.0-90.0)	0.673 (0.612-0.734)	0.568 (0.554-0.582)	0.075 (0.063-0.087)	0.971 (0.965-0.978)	0.135 (0.115-0.155)
			1.3	114.8 (94.7-135.7)	1144.8 (1090.7-1201.7)	3186.2 (3124.4-3245.5)	111.1 (91.2-132.2)	0.508 (0.443-0.574)	0.736 (0.723-0.748)	0.091 (0.075-0.106)	0.966 (0.960-0.972)	0.155 (0.130-0.178)
			1.45	103.1 (82.3-122.3)	892.7 (838.3-943.4)	3438.2 (3381.4-3494.4)	123.0 (102.0-143.0)	0.456 (0.393-0.521)	0.794 (0.782-0.806)	0.104 (0.083-0.122)	0.965 (0.960-0.971)	0.169 (0.140-0.197)
			1.6	88.4 (68.9-106.9)	689.1 (643.2-737.2)	3642.7 (3588.3-3694.4)	136.8 (114.5-158.6)	0.393 (0.325-0.458)	0.841 (0.830-0.851)	0.114 (0.091-0.136)	0.964 (0.958-0.970)	0.176 (0.145-0.209)
			1.75	77.8 (59.6-93.7)	538.0 (490.9-578.0)	3793.1 (3745.3-3842.3)	148.1 (125.1-171.1)	0.345 (0.281-0.405)	0.876 (0.866-0.886)	0.126 (0.098-0.151)	0.962 (0.957-0.968)	0.185 (0.146-0.219)
			1.9	72.2 (54.3-87.3)	434.2 (396.3-473.3)	3896.2 (3850.3-3940.3)	154.5 (130.1-178.1)	0.318 (0.254-0.374)	0.900 (0.891-0.909)	0.142 (0.110-0.173)	0.962 (0.956-0.968)	0.197 (0.155-0.235)
			2.05	64.0 (49.0-80.0)	328.2 (292.5-360.5)	4002.4 (3960.8-4044.9)	162.4 (137.7-186.7)	0.283 (0.229-0.340)	0.924 (0.917-0.933)	0.163 (0.127-0.201)	0.961 (0.955-0.967)	0.207 (0.164-0.250)
			2.2	56.3 (41.6-70.6)	263.5 (230.0-294.0)	4066.4 (4023.8-4107.9)	170.8 (146.6-195.6)	0.248 (0.191-0.303)	0.939 (0.932-0.947)	0.176 (0.134-0.217)	0.960 (0.954-0.966)	0.206 (0.160-0.250)
			2.35	50.0 (36.0-63.0)	202.4 (174.7-227.7)	4129.0 (4092.0-4164.1)	175.6 (148.3-199.3)	0.222 (0.166-0.278)	0.953 (0.947-0.960)	0.198 (0.145-0.248)	0.959 (0.954-0.965)	0.209 (0.157-0.258)
			2.5	47.0 (34.0-59.0)	159.3 (133.6-182.7)	4171.6 (4134.2-4207.2)	179.1 (153.2-205.2)	0.208 (0.156-0.258)	0.963 (0.958-0.969)	0.228 (0.168-0.280)	0.959 (0.953-0.965)	0.217 (0.167-0.267)
			2.67	41.2 (26.3-52.4)	114.0 (90.9-133.9)	4217.7 (4184.5-4252.5)	184.1 (156.3-208.3)	0.183 (0.129-0.233)	0.974 (0.969-0.979)	0.265 (0.197-0.333)	0.958 (0.953-0.964)	0.216 (0.158-0.271)
			3.25	31.0 (19.0-41.0)	49.0 (34.0-63.0)	4281.3 (4251.6-4313.6)	195.7 (169.3-220.3)	0.137 (0.091-0.179)	0.989 (0.985-0.992)	0.388 (0.281-0.498)	0.956 (0.951-0.962)	0.202 (0.142-0.262)
		≥ 14 kPa	1	75.8 (58.6-91.6)	1950.3 (1886.6-2017.6)	2502.7 (2434.4-2570.4)	28.2 (17.5-38.5)	0.729 (0.645-0.816)	0.562 (0.547-0.577)	0.037 (0.029-0.045)	0.989 (0.985-0.993)	0.071 (0.056-0.086)
			1.3	62.9 (46.8-77.8)	1195.5 (1141.0-1252.0)	3257.8 (3197.6-3317.6)	40.8 (28.6-52.6)	0.607 (0.510-0.703)	0.732 (0.719-0.744)	0.050 (0.037-0.062)	0.988 (0.984-0.991)	0.092 (0.070-0.113)
			1.45	56.2 (41.4-70.4)	939.9 (884.8-992.8)	3512.9 (3455.7-3567.8)	48.0 (34.0-60.0)	0.539 (0.447-0.637)	0.789 (0.777-0.801)	0.056 (0.042-0.070)	0.987 (0.983-0.990)	0.102 (0.077-0.126)
			1.6	47.9 (34.8-60.8)	728.3 (677.6-772.6)	3724.8 (3678.5-3775.5)	56.0 (41.1-71.1)	0.461 (0.359-0.563)	0.836 (0.827-0.848)	0.062 (0.044-0.078)	0.985 (0.981-0.989)	0.109 (0.080-0.137)
			1.75	44.8 (31.7-56.7)	569.4 (526.7-613.7)	3884.0 (3840.1-3930.1)	58.8 (44.5-73.5)	0.433 (0.338-0.526)	0.872 (0.862-0.882)	0.073 (0.053-0.093)	0.985 (0.982-0.989)	0.125 (0.093-0.157)
			1.9	44.0 (31.0-56.0)	462.7 (420.4-500.4)	3990.0 (3947.0-4031.0)	60.3 (45.7-74.7)	0.422 (0.327-0.513)	0.896 (0.888-0.905)	0.087 (0.064-0.111)	0.985 (0.982-0.989)	0.144 (0.108-0.181)
			2.05	38.8 (26.6-50.6)	354.5 (321.0-390.0)	4098.7 (4058.4-4137.4)	65.0 (49.0-80.0)	0.374 (0.278-0.466)	0.920 (0.912-0.928)	0.099 (0.068-0.127)	0.984 (0.981-0.988)	0.156 (0.111-0.198)
			2.2	35.0 (23.0-46.0)	283.8 (253.7-316.7)	4169.2 (4132.3-4207.4)	69.0 (52.9-83.9)	0.337 (0.250-0.432)	0.936 (0.929-0.943)	0.110 (0.074-0.144)	0.984 (0.980-0.988)	0.165 (0.115-0.214)
			2.35	32.1 (20.2-43.2)	219.2 (191.3-247.3)	4233.6 (4200.3-4266.3)	72.1 (55.2-88.2)	0.308 (0.215-0.402)	0.951 (0.944-0.957)	0.128 (0.086-0.167)	0.983 (0.979-0.987)	0.180 (0.126-0.235)
			2.5	30.0 (18.0-41.0)	176.3 (151.6-202.6)	4276.7 (4243.3-4309.3)	74.0 (55.0-91.0)	0.288 (0.197-0.375)	0.960 (0.954-0.966)	0.145 (0.091-0.195)	0.983 (0.979-0.987)	0.193 (0.128-0.252)
			2.67	26.8 (16.7-35.7)	127.8 (104.6-149.6)	4325.0 (4296.9-4355.9)	77.4 (59.8-92.8)	0.257 (0.175-0.337)	0.971 (0.966-0.977)	0.174 (0.115-0.227)	0.982 (0.979-0.986)	0.207 (0.140-0.269)
			3.25	23.0 (13.1-32.1)	56.9 (41.8-70.8)	4396.2 (4372.3-4420.3)	80.9 (63.8-96.8)	0.222 (0.143-0.305)	0.987 (0.984-0.991)	0.288 (0.190-0.383)	0.982 (0.978-0.986)	0.249 (0.169-0.337)
	APRI	≥ 8 kPa	0.25	219.2 (191.5-246.5)	1269.9 (1209.8-1330.8)	2874.5 (2811.0-2937.0)	193.4 (164.7-216.8)	0.531 (0.481-0.579)	0.694 (0.679-0.707)	0.147 (0.130-0.164)	0.937 (0.929-0.946)	0.230 (0.205-0.254)
			0.5	77.3 (59.6-94.6)	152.0 (128.0-176.0)	3992.7 (3950.3-4039.4)	335.1 (298.1-368.1)	0.187 (0.148-0.224)	0.963 (0.958-0.969)	0.337 (0.276-0.399)	0.923 (0.915-0.931)	0.241 (0.196-0.284)
			0.75	45.9 (32.9-58.9)	51.3 (36.6-64.6)	4093.9 (4050.8-4134.8)	365.9 (327.7-402.7)	0.112 (0.081-0.142)	0.988 (0.984-0.991)	0.472 (0.373-0.576)	0.918 (0.910-0.926)	0.180 (0.136-0.226)
			1	30.1 (18.2-40.2)	23.1 (13.3-32.3)	4122.6 (4082.2-4163.3)	381.1 (344.3-417.3)	0.073 (0.047-0.097)	0.994 (0.992-0.997)	0.565 (0.426-0.699)	0.915 (0.907-0.924)	0.129 (0.086-0.170)
			1.25	18.9 (8.7-26.7)	12.9 (5.8-19.8)	4131.6 (4094.2-4169.3)	393.6 (354.1-431.1)	0.046 (0.023-0.065)	0.997 (0.995-0.999)	0.593 (0.422-0.766)	0.913 (0.905-0.922)	0.085 (0.045-0.119)
			1.5	17.0 (8.0-24.0)	9.2 (2.4-14.4)	4135.1 (4097.2-4173.3)	395.7 (358.4-434.4)	0.041 (0.022-0.059)	0.998 (0.997-0.999)	0.650 (0.467-0.850)	0.913 (0.904-0.921)	0.077 (0.042-0.109)
			1.75	11.1 (4.2-17.2)	8.1 (2.2-13.2)	4137.3 (4098.6-4175.7)	400.5 (364.0-438.0)	0.027 (0.010-0.041)	0.998 (0.997-0.999)	0.578 (0.347-0.823)	0.912 (0.903-0.920)	0.051 (0.020-0.078)
			2	7.9 (1.9-12.9)	4.1 (-0.7-7.3)	4141.0 (4106.0-4179.1)	403.9 (365.8-440.8)	0.019 (0.005-0.031)	0.999 (0.998-1.000)	0.658 (0.394-0.953)	0.911 (0.903-0.919)	0.037 (0.011-0.060)
		≥ 10 kPa	0.25	132.8 (110.6-153.6)	1356.2 (1294.4-1412.4)	2974.8 (2913.6-3039.7)	93.2 (75.4-111.4)	0.588 (0.527-0.647)	0.687 (0.674-0.701)	0.089 (0.075-0.103)	0.970 (0.964-0.975)	0.155 (0.132-0.177)
			0.5	53.6 (38.3-67.3)	175.1 (149.2-201.2)	4156.7 (4118.5-4192.5)	171.5 (147.0-197.0)	0.238 (0.181-0.293)	0.960 (0.953-0.966)	0.234 (0.179-0.292)	0.960 (0.955-0.966)	0.236 (0.184-0.289)
			0.75	36.0 (24.0-48.0)	61.1 (46.1-76.1)	4270.0 (4238.9-4303.0)	189.9 (163.8-214.9)	0.159 (0.111-0.209)	0.986 (0.982-0.989)	0.371 (0.268-0.470)	0.957 (0.952-0.963)	0.222 (0.162-0.287)
			1	23.0 (13.0-32.0)	29.8 (17.7-40.7)	4301.4 (4268.9-4332.9)	202.7 (175.4-230.4)	0.102 (0.062-0.142)	0.993 (0.991-0.996)	0.436 (0.294-0.567)	0.955 (0.949-0.961)	0.165 (0.104-0.225)
			1.25	14.0 (7.1-21.1)	18.2 (9.3-25.3)	4312.5 (4283.1-4341.1)	212.3 (185.5-239.5)	0.062 (0.029-0.091)	0.996 (0.994-0.998)	0.436 (0.265-0.614)	0.953 (0.947-0.959)	0.108 (0.056-0.158)
			1.5	13.0 (5.1-20.1)	13.0 (5.9-18.9)	4318.4 (4289.7-4348.7)	212.7 (185.3-239.3)	0.058 (0.024-0.086)	0.997 (0.996-0.999)	0.500 (0.312-0.681)	0.953 (0.947-0.959)	0.103 (0.047-0.153)
			1.75	10.0 (3.0-16.0)	8.9 (2.9-14.9)	4322.0 (4290.0-4353.0)	216.1 (186.1-245.1)	0.044 (0.015-0.071)	0.998 (0.997-0.999)	0.527 (0.289-0.776)	0.952 (0.946-0.959)	0.081 (0.031-0.129)
			2	7.1 (1.2-12.2)	5.0 (0.1-9.1)	4326.7 (4299.5-4355.5)	218.1 (190.3-244.3)	0.031 (0.006-0.054)	0.999 (0.998-1.000)	0.583 (0.292-0.881)	0.952 (0.946-0.958)	0.059 (0.013-0.101)
		≥ 14 kPa	0.25	66.2 (49.4-81.4)	1424.1 (1363.1-1485.1)	3029.2 (2967.3-3090.3)	37.6 (25.2-49.2)	0.638 (0.547-0.732)	0.680 (0.666-0.694)	0.044 (0.033-0.055)	0.988 (0.984-0.992)	0.083 (0.063-0.102)
			0.5	35.0 (22.1-46.1)	193.9 (167.7-218.7)	4259.5 (4227.9-4291.9)	68.7 (51.3-83.3)	0.338 (0.244-0.433)	0.956 (0.951-0.962)	0.153 (0.103-0.196)	0.984 (0.981-0.988)	0.210 (0.145-0.267)
			0.75	26.9 (15.9-36.9)	70.0 (52.9-85.9)	4383.2 (4357.4-4410.4)	76.9 (57.7-94.7)	0.260 (0.173-0.346)	0.984 (0.981-0.988)	0.278 (0.185-0.365)	0.983 (0.979-0.987)	0.268 (0.192-0.350)
			1	18.2 (9.4-25.4)	35.1 (23.1-46.1)	4418.0 (4397.1-4440.1)	85.7 (68.3-103.4)	0.176 (0.099-0.245)	0.992 (0.990-0.995)	0.342 (0.210-0.462)	0.981 (0.977-0.985)	0.231 (0.144-0.311)
			1.25	11.8 (4.7-17.7)	20.1 (10.1-28.1)	4432.6 (4411.2-4455.2)	92.5 (73.0-111.0)	0.113 (0.053-0.173)	0.995 (0.994-0.998)	0.371 (0.199-0.531)	0.980 (0.975-0.984)	0.173 (0.085-0.257)
			1.5	11.2 (4.4-17.4)	14.9 (6.8-21.8)	4437.7 (4417.5-4459.5)	93.2 (74.3-111.3)	0.108 (0.050-0.164)	0.997 (0.995-0.998)	0.430 (0.235-0.610)	0.979 (0.975-0.984)	0.171 (0.088-0.255)
			1.75	9.1 (3.2-14.2)	9.9 (3.7-15.7)	4443.2 (4421.5-4463.5)	94.8 (75.6-114.6)	0.088 (0.029-0.139)	0.998 (0.996-0.999)	0.479 (0.262-0.698)	0.979 (0.975-0.983)	0.147 (0.055-0.229)
			2	7.0 (1.9-12.0)	5.1 (0.1-9.1)	4447.8 (4428.6-4468.6)	97.2 (78.3-115.3)	0.067 (0.017-0.113)	0.999 (0.998-1.000)	0.576 (0.306-0.902)	0.979 (0.975-0.983)	0.119 (0.037-0.200)
	SAFE score	≥ 8 kPa	-100	373.4 (338.7-408.7)	3212.8 (3150.6-3276.6)	931.9 (874.8-984.8)	38.9 (25.8-50.8)	0.906 (0.879-0.935)	0.225 (0.211-0.238)	0.104 (0.094-0.114)	0.960 (0.948-0.972)	0.187 (0.171-0.203)
			-50	347.5 (312.1-384.1)	2483.9 (2417.9-2551.9)	1661.6 (1598.3-1722.3)	63.9 (47.8-78.8)	0.845 (0.811-0.882)	0.401 (0.386-0.416)	0.123 (0.110-0.135)	0.963 (0.954-0.972)	0.214 (0.195-0.234)
			0	302.7 (270.3-332.3)	1731.7 (1665.4-1798.5)	2414.2 (2346.4-2480.4)	108.4 (87.8-127.8)	0.736 (0.697-0.779)	0.582 (0.567-0.597)	0.149 (0.133-0.163)	0.957 (0.950-0.965)	0.247 (0.224-0.269)
			50	237.5 (208.9-266.9)	1035.5 (981.0-1088.0)	3109.3 (3048.6-3171.6)	174.7 (150.4-200.4)	0.576 (0.531-0.624)	0.750 (0.738-0.763)	0.187 (0.166-0.207)	0.947 (0.939-0.954)	0.282 (0.254-0.309)
			100	171.6 (147.2-197.2)	520.2 (476.3-563.3)	3624.5 (3570.1-3682.1)	240.7 (208.3-270.3)	0.416 (0.367-0.464)	0.874 (0.864-0.885)	0.248 (0.217-0.282)	0.938 (0.930-0.946)	0.311 (0.276-0.347)
			150	112.9 (91.8-132.8)	216.0 (184.9-244.9)	3929.6 (3883.1-3976.2)	298.6 (263.1-329.1)	0.274 (0.230-0.317)	0.948 (0.941-0.955)	0.343 (0.294-0.397)	0.929 (0.922-0.938)	0.305 (0.264-0.348)
			200	69.2 (52.4-83.4)	81.1 (63.2-98.2)	4064.4 (4025.7-4104.7)	342.4 (308.7-374.7)	0.168 (0.134-0.200)	0.980 (0.976-0.985)	0.461 (0.382-0.536)	0.922 (0.915-0.930)	0.246 (0.202-0.290)
			250	35.0 (23.9-45.9)	27.3 (15.6-36.6)	4117.8 (4079.6-4160.6)	376.9 (336.9-412.9)	0.085 (0.060-0.110)	0.993 (0.991-0.996)	0.562 (0.438-0.691)	0.916 (0.908-0.925)	0.147 (0.107-0.189)
			300	13.9 (5.9-20.9)	3.9 (-0.1-6.9)	4141.2 (4104.4-4176.5)	397.9 (361.8-434.8)	0.034 (0.015-0.050)	0.999 (0.998-1.000)	0.780 (0.609-1.001)	0.912 (0.904-0.920)	0.065 (0.030-0.095)
		≥ 10 kPa	-100	210.4 (182.7-237.8)	3376.8 (3318.6-3434.6)	953.8 (898.7-1010.7)	16.0 (8.0-24.0)	0.929 (0.896-0.964)	0.220 (0.208-0.234)	0.059 (0.051-0.066)	0.984 (0.976-0.992)	0.110 (0.096-0.124)
			-50	199.6 (174.2-228.2)	2633.6 (2562.3-2702.3)	1697.6 (1631.3-1762.3)	26.1 (15.3-36.3)	0.884 (0.843-0.928)	0.392 (0.377-0.407)	0.070 (0.061-0.080)	0.985 (0.979-0.991)	0.130 (0.115-0.148)
			0	182.9 (158.8-207.9)	1852.2 (1788.4-1917.4)	2479.3 (2412.6-2544.6)	42.6 (29.2-55.3)	0.811 (0.763-0.865)	0.572 (0.557-0.587)	0.090 (0.078-0.102)	0.983 (0.978-0.988)	0.162 (0.143-0.182)
			50	148.0 (122.1-170.1)	1124.5 (1071.0-1182.0)	3206.0 (3147.0-3268.1)	78.5 (59.9-94.9)	0.654 (0.592-0.719)	0.740 (0.727-0.753)	0.116 (0.098-0.133)	0.976 (0.971-0.982)	0.197 (0.169-0.224)
			100	121.0 (99.9-141.0)	571.1 (530.3-613.3)	3760.2 (3707.4-3810.4)	104.7 (84.4-123.4)	0.536 (0.470-0.600)	0.868 (0.858-0.877)	0.175 (0.148-0.203)	0.973 (0.968-0.978)	0.263 (0.228-0.301)
			150	83.8 (65.5-101.5)	245.8 (213.6-275.6)	4085.6 (4046.3-4126.3)	141.8 (117.6-163.6)	0.371 (0.308-0.439)	0.943 (0.936-0.951)	0.254 (0.207-0.303)	0.966 (0.961-0.972)	0.301 (0.249-0.354)
			200	53.7 (39.4-67.4)	95.4 (76.8-113.9)	4235.8 (4201.6-4268.6)	172.1 (147.1-196.1)	0.238 (0.178-0.292)	0.978 (0.974-0.982)	0.360 (0.281-0.438)	0.961 (0.956-0.967)	0.286 (0.226-0.345)
			250	29.9 (19.9-39.9)	32.1 (21.2-42.2)	4299.2 (4267.3-4330.3)	195.8 (168.6-222.6)	0.133 (0.089-0.174)	0.993 (0.990-0.995)	0.483 (0.361-0.609)	0.956 (0.950-0.963)	0.208 (0.147-0.270)
			300	13.0 (5.0-20.0)	5.0 (0.1-9.1)	4325.6 (4297.2-4354.2)	213.3 (186.7-240.7)	0.058 (0.026-0.087)	0.999 (0.998-1.000)	0.720 (0.524-0.941)	0.953 (0.947-0.959)	0.106 (0.051-0.158)
		≥ 14 kPa	-100	96.3 (77.6-114.6)	3491.1 (3435.2-3551.2)	961.5 (902.0-1015.0)	8.1 (2.2-13.2)	0.922 (0.874-0.976)	0.216 (0.203-0.228)	0.027 (0.022-0.032)	0.992 (0.986-0.997)	0.052 (0.042-0.062)
			-50	94.1 (75.2-112.2)	2738.7 (2675.4-2805.4)	1714.4 (1651.8-1777.8)	9.8 (3.7-15.7)	0.905 (0.856-0.964)	0.385 (0.371-0.399)	0.033 (0.027-0.040)	0.994 (0.991-0.998)	0.064 (0.052-0.076)
			0	86.5 (68.1-105.1)	1949.0 (1886.1-2014.1)	2504.4 (2439.8-2570.8)	17.0 (9.0-24.0)	0.835 (0.764-0.914)	0.562 (0.548-0.577)	0.043 (0.034-0.051)	0.993 (0.990-0.996)	0.081 (0.065-0.097)
			50	74.9 (57.7-91.7)	1197.7 (1140.4-1256.4)	3255.0 (3197.0-3312.0)	29.4 (18.8-39.8)	0.718 (0.627-0.802)	0.731 (0.718-0.743)	0.059 (0.045-0.072)	0.991 (0.988-0.994)	0.109 (0.085-0.131)
			100	65.7 (49.5-80.5)	626.0 (581.1-670.1)	3827.1 (3776.1-3878.2)	38.2 (25.3-49.3)	0.633 (0.543-0.725)	0.859 (0.849-0.870)	0.095 (0.072-0.116)	0.990 (0.987-0.993)	0.165 (0.129-0.198)
			150	51.0 (37.0-64.0)	277.7 (247.4-307.4)	4175.1 (4140.2-4212.2)	53.2 (38.5-67.5)	0.489 (0.395-0.583)	0.938 (0.931-0.944)	0.155 (0.118-0.191)	0.987 (0.984-0.991)	0.235 (0.186-0.285)
			200	34.9 (22.8-45.8)	115.6 (93.2-135.2)	4337.2 (4310.3-4366.3)	69.3 (52.6-84.6)	0.335 (0.233-0.422)	0.974 (0.970-0.979)	0.232 (0.159-0.296)	0.984 (0.981-0.988)	0.273 (0.198-0.343)
			250	24.9 (14.8-34.8)	37.0 (25.9-46.9)	4416.3 (4394.6-4437.6)	78.8 (61.7-94.7)	0.240 (0.159-0.323)	0.992 (0.989-0.994)	0.402 (0.283-0.524)	0.982 (0.979-0.986)	0.299 (0.213-0.394)
			300	11.1 (4.1-17.1)	7.0 (0.9-11.9)	4445.7 (4427.4-4467.4)	93.3 (74.5-110.5)	0.106 (0.044-0.163)	0.998 (0.997-1.000)	0.614 (0.378-0.864)	0.979 (0.976-0.984)	0.180 (0.087-0.271)

## Sheet: S8
	Table S8. Areas under the receiver-operating curve (AUROC) and precision-recall curve (AUPRC) for LiverRisk score, FIB-4 index, APRI, and SAFE score when predicting fibrosis among NHANES (MASLD) participants.
	Predictor	Classification task	Cases/group size (%)	AUROC (95% confidence interval)	AUPRC (95% confidence interval)
	All participants
	LiverRisk score	≥ 8 kPa	179/829 (21.6%)	0.675 (0.634 - 0.717)	0.398 (0.32 - 0.457)
	FIB-4 index		179/829 (21.6%)	0.58 (0.532 - 0.63)	0.321 (0.248 - 0.375)
	APRI		179/829 (21.6%)	0.616 (0.565 - 0.67)	0.375 (0.299 - 0.435)
	SAFE score		168/782 (21.5%)	0.693 (0.641 - 0.733)	0.435 (0.355 - 0.501)
	LiverRisk score	≥ 10 kPa	108/829 (13.0%)	0.668 (0.613 - 0.713)	0.237 (0.169 - 0.298)
	FIB-4 index		108/829 (13.0%)	0.614 (0.554 - 0.669)	0.224 (0.145 - 0.272)
	APRI		108/829 (13.0%)	0.623 (0.567 - 0.688)	0.239 (0.168 - 0.29)
	SAFE score		103/782 (13.2%)	0.73 (0.677 - 0.778)	0.332 (0.245 - 0.411)
	LiverRisk score	≥ 14 kPa	44/829 (5.3%)	0.659 (0.572 - 0.747)	0.12 (0.057 - 0.185)
	FIB-4 index		44/829 (5.3%)	0.605 (0.501 - 0.687)	0.113 (0.047 - 0.165)
	APRI		44/829 (5.3%)	0.652 (0.567 - 0.746)	0.128 (0.061 - 0.192)
	SAFE score		42/782 (5.4%)	0.733 (0.647 - 0.814)	0.208 (0.105 - 0.304)
	Female
	LiverRisk score	≥ 8 kPa	72/359 (20.1%)	0.684 (0.619 - 0.755)	0.413 (0.286 - 0.494)
	FIB-4 index		72/359 (20.1%)	0.602 (0.532 - 0.675)	0.327 (0.222 - 0.413)
	APRI		72/359 (20.1%)	0.641 (0.569 - 0.718)	0.408 (0.295 - 0.498)
	SAFE score		70/340 (20.6%)	0.706 (0.625 - 0.763)	0.424 (0.28 - 0.506)
	LiverRisk score	≥ 10 kPa	44/359 (12.3%)	0.693 (0.617 - 0.78)	0.289 (0.176 - 0.395)
	FIB-4 index		44/359 (12.3%)	0.619 (0.539 - 0.695)	0.222 (0.121 - 0.298)
	APRI		44/359 (12.3%)	0.653 (0.565 - 0.74)	0.268 (0.139 - 0.356)
	SAFE score		43/340 (12.6%)	0.73 (0.641 - 0.801)	0.302 (0.171 - 0.384)
	LiverRisk score	≥ 14 kPa	14/359 (3.9%)	0.661 (0.521 - 0.796)	0.135 (0.036 - 0.31)
	FIB-4 index		14/359 (3.9%)	0.52 (0.366 - 0.696)	0.062 (0.019 - 0.094)
	APRI		14/359 (3.9%)	0.585 (0.427 - 0.737)	0.102 (0.026 - 0.217)
	SAFE score		14/340 (4.1%)	0.649 (0.5 - 0.824)	0.131 (0.029 - 0.22)
	Male
	LiverRisk score	≥ 8 kPa	107/470 (22.8%)	0.673 (0.613 - 0.725)	0.412 (0.317 - 0.476)
	FIB-4 index		107/470 (22.8%)	0.563 (0.497 - 0.62)	0.326 (0.241 - 0.418)
	APRI		107/470 (22.8%)	0.597 (0.529 - 0.654)	0.372 (0.289 - 0.469)
	SAFE score		98/442 (22.2%)	0.682 (0.613 - 0.738)	0.444 (0.351 - 0.535)
	LiverRisk score	≥ 10 kPa	64/470 (13.6%)	0.655 (0.583 - 0.729)	0.235 (0.148 - 0.291)
	FIB-4 index		64/470 (13.6%)	0.608 (0.532 - 0.68)	0.239 (0.149 - 0.315)
	APRI		64/470 (13.6%)	0.61 (0.532 - 0.694)	0.267 (0.16 - 0.351)
	SAFE score		60/442 (13.6%)	0.731 (0.655 - 0.8)	0.363 (0.237 - 0.465)
	LiverRisk score	≥ 14 kPa	30/470 (6.4%)	0.641 (0.541 - 0.755)	0.14 (0.059 - 0.194)
	FIB-4 index		30/470 (6.4%)	0.623 (0.52 - 0.721)	0.148 (0.066 - 0.243)
	APRI		30/470 (6.4%)	0.664 (0.554 - 0.77)	0.17 (0.076 - 0.252)
	SAFE score		28/442 (6.3%)	0.772 (0.665 - 0.858)	0.267 (0.116 - 0.395)
	Non-Hispanic White
	LiverRisk score	≥ 8 kPa	74/312 (23.7%)	0.696 (0.625 - 0.751)	0.421 (0.297 - 0.509)
	FIB-4 index		74/312 (23.7%)	0.522 (0.436 - 0.606)	0.329 (0.218 - 0.43)
	APRI		74/312 (23.7%)	0.665 (0.597 - 0.736)	0.451 (0.317 - 0.546)
	SAFE score		70/297 (23.6%)	0.648 (0.572 - 0.723)	0.425 (0.289 - 0.511)
	LiverRisk score	≥ 10 kPa	46/312 (14.7%)	0.683 (0.602 - 0.76)	0.287 (0.167 - 0.373)
	FIB-4 index		46/312 (14.7%)	0.552 (0.47 - 0.653)	0.27 (0.154 - 0.366)
	APRI		46/312 (14.7%)	0.64 (0.543 - 0.726)	0.284 (0.172 - 0.392)
	SAFE score		44/297 (14.8%)	0.711 (0.632 - 0.78)	0.373 (0.234 - 0.498)
	LiverRisk score	≥ 14 kPa	21/312 (6.7%)	0.677 (0.547 - 0.798)	0.208 (0.075 - 0.321)
	FIB-4 index		21/312 (6.7%)	0.537 (0.405 - 0.683)	0.154 (0.053 - 0.269)
	APRI		21/312 (6.7%)	0.641 (0.489 - 0.749)	0.153 (0.055 - 0.235)
	SAFE score		20/297 (6.7%)	0.713 (0.577 - 0.848)	0.277 (0.089 - 0.442)
	Non-Hispanic Black
	LiverRisk score	≥ 8 kPa	36/154 (23.4%)	0.554 (0.464 - 0.667)	0.351 (0.208 - 0.452)
	FIB-4 index		36/154 (23.4%)	0.545 (0.439 - 0.662)	0.337 (0.193 - 0.454)
	APRI		36/154 (23.4%)	0.503 (0.402 - 0.615)	0.327 (0.183 - 0.431)
	SAFE score		33/142 (23.2%)	0.658 (0.519 - 0.758)	0.425 (0.252 - 0.539)
	LiverRisk score	≥ 10 kPa	22/154 (14.3%)	0.554 (0.433 - 0.673)	0.21 (0.076 - 0.301)
	FIB-4 index		22/154 (14.3%)	0.584 (0.436 - 0.708)	0.261 (0.11 - 0.38)
	APRI		22/154 (14.3%)	0.554 (0.429 - 0.696)	0.214 (0.098 - 0.289)
	SAFE score		21/142 (14.8%)	0.683 (0.548 - 0.817)	0.351 (0.164 - 0.467)
	LiverRisk score	≥ 14 kPa	8/154 (5.2%)	Too few cases	Too few cases
	FIB-4 index		8/154 (5.2%)
	APRI		8/154 (5.2%)
	SAFE score		8/142 (5.6%)
	Non-Hispanic Asian
	LiverRisk score	≥ 8 kPa	12/78 (15.4%)	0.657 (0.414 - 0.815)	0.434 (0.139 - 0.646)
	FIB-4 index		12/78 (15.4%)	0.623 (0.421 - 0.816)	0.334 (0.109 - 0.499)
	APRI		12/78 (15.4%)	0.632 (0.429 - 0.813)	0.419 (0.145 - 0.638)
	SAFE score		12/72 (16.7%)	0.641 (0.457 - 0.85)	0.4 (0.163 - 0.626)
	LiverRisk score	≥ 10 kPa	7/78 (9.0%)	Too few cases	Too few cases
	FIB-4 index		7/78 (9.0%)
	APRI		7/78 (9.0%)
	SAFE score		7/72 (9.7%)
	LiverRisk score	≥ 14 kPa	2/78 (2.6%)	Too few cases	Too few cases
	FIB-4 index		2/78 (2.6%)
	APRI		2/78 (2.6%)
	SAFE score		2/72 (2.8%)
	Hispanic
	LiverRisk score	≥ 8 kPa	49/243 (20.2%)	0.707 (0.625 - 0.777)	0.442 (0.3 - 0.561)
	FIB-4 index		49/243 (20.2%)	0.661 (0.58 - 0.739)	0.404 (0.245 - 0.506)
	APRI		49/243 (20.2%)	0.613 (0.516 - 0.702)	0.357 (0.224 - 0.469)
	SAFE score		46/231 (19.9%)	0.755 (0.666 - 0.836)	0.506 (0.359 - 0.629)
	LiverRisk score	≥ 10 kPa	28/243 (11.5%)	0.684 (0.554 - 0.784)	0.251 (0.121 - 0.362)
	FIB-4 index		28/243 (11.5%)	0.663 (0.561 - 0.769)	0.252 (0.102 - 0.341)
	APRI		28/243 (11.5%)	0.59 (0.467 - 0.715)	0.223 (0.092 - 0.31)
	SAFE score		27/231 (11.7%)	0.757 (0.664 - 0.856)	0.35 (0.178 - 0.478)
	LiverRisk score	≥ 14 kPa	10/243 (4.1%)	0.695 (0.477 - 0.828)	0.122 (0.03 - 0.253)
	FIB-4 index		10/243 (4.1%)	0.823 (0.623 - 0.924)	0.256 (0.045 - 0.45)
	APRI		10/243 (4.1%)	0.658 (0.42 - 0.863)	0.206 (0.029 - 0.371)
	SAFE score		10/231 (4.3%)	0.847 (0.713 - 0.949)	0.347 (0.058 - 0.572)
	Type 2 diabetes
	LiverRisk score	≥ 8 kPa	81/243 (33.3%)	0.637 (0.562 - 0.705)	0.517 (0.393 - 0.616)
	FIB-4 index		81/243 (33.3%)	0.571 (0.499 - 0.644)	0.449 (0.343 - 0.539)
	APRI		81/243 (33.3%)	0.677 (0.601 - 0.742)	0.558 (0.451 - 0.66)
	SAFE score		79/241 (32.8%)	0.666 (0.597 - 0.748)	0.551 (0.409 - 0.632)
	LiverRisk score	≥ 10 kPa	53/243 (21.8%)	0.573 (0.504 - 0.682)	0.304 (0.182 - 0.393)
	FIB-4 index		53/243 (21.8%)	0.573 (0.498 - 0.672)	0.32 (0.198 - 0.412)
	APRI		53/243 (21.8%)	0.66 (0.572 - 0.754)	0.375 (0.253 - 0.479)
	SAFE score		52/241 (21.6%)	0.69 (0.598 - 0.774)	0.431 (0.294 - 0.53)
	LiverRisk score	≥ 14 kPa	24/243 (9.9%)	0.574 (0.436 - 0.696)	0.184 (0.066 - 0.278)
	FIB-4 index		24/243 (9.9%)	0.601 (0.469 - 0.707)	0.186 (0.074 - 0.259)
	APRI		24/243 (9.9%)	0.67 (0.569 - 0.774)	0.208 (0.097 - 0.291)
	SAFE score		23/241 (9.5%)	0.732 (0.622 - 0.834)	0.274 (0.126 - 0.391)
	No type 2 diabetes
	LiverRisk score	≥ 8 kPa	90/545 (16.5%)	0.637 (0.579 - 0.696)	0.283 (0.202 - 0.36)
	FIB-4 index		90/545 (16.5%)	0.54 (0.481 - 0.614)	0.235 (0.158 - 0.3)
	APRI		90/545 (16.5%)	0.582 (0.509 - 0.648)	0.267 (0.186 - 0.339)
	SAFE score		89/541 (16.5%)	0.654 (0.596 - 0.717)	0.316 (0.228 - 0.396)
	LiverRisk score	≥ 10 kPa	52/545 (9.5%)	0.63 (0.531 - 0.699)	0.179 (0.091 - 0.233)
	FIB-4 index		52/545 (9.5%)	0.585 (0.494 - 0.67)	0.159 (0.098 - 0.235)
	APRI		52/545 (9.5%)	0.586 (0.501 - 0.673)	0.171 (0.091 - 0.243)
	SAFE score		51/541 (9.4%)	0.709 (0.635 - 0.785)	0.228 (0.126 - 0.304)
	LiverRisk score	≥ 14 kPa	19/545 (3.5%)	0.591 (0.455 - 0.729)	0.069 (0.024 - 0.117)
	FIB-4 index		19/545 (3.5%)	0.512 (0.369 - 0.646)	0.101 (0.023 - 0.202)
	APRI		19/545 (3.5%)	0.605 (0.47 - 0.74)	0.102 (0.029 - 0.231)
	SAFE score		19/541 (3.5%)	0.668 (0.526 - 0.796)	0.139 (0.042 - 0.265)
	No alcohol consumption
	LiverRisk score	≥ 8 kPa	61/244 (25.0%)	0.698 (0.618 - 0.775)	0.532 (0.388 - 0.612)
	FIB-4 index		61/244 (25.0%)	0.566 (0.478 - 0.649)	0.355 (0.243 - 0.447)
	APRI		61/244 (25.0%)	0.639 (0.564 - 0.728)	0.457 (0.344 - 0.554)
	SAFE score		55/228 (24.1%)	0.678 (0.603 - 0.751)	0.438 (0.299 - 0.54)
	LiverRisk score	≥ 10 kPa	36/244 (14.8%)	0.654 (0.538 - 0.745)	0.279 (0.148 - 0.38)
	FIB-4 index		36/244 (14.8%)	0.572 (0.47 - 0.665)	0.24 (0.12 - 0.317)
	APRI		36/244 (14.8%)	0.628 (0.511 - 0.725)	0.305 (0.158 - 0.416)
	SAFE score		33/228 (14.5%)	0.705 (0.609 - 0.791)	0.308 (0.163 - 0.432)
	LiverRisk score	≥ 14 kPa	17/244 (7.0%)	0.698 (0.552 - 0.829)	0.247 (0.08 - 0.42)
	FIB-4 index		17/244 (7.0%)	0.588 (0.452 - 0.759)	0.211 (0.057 - 0.348)
	APRI		17/244 (7.0%)	0.687 (0.546 - 0.833)	0.262 (0.079 - 0.428)
	SAFE score		15/228 (6.6%)	0.752 (0.574 - 0.886)	0.288 (0.094 - 0.48)
	Alcohol consumption (less than daily)
	LiverRisk score	≥ 8 kPa	92/458 (20.1%)	0.669 (0.613 - 0.729)	0.354 (0.252 - 0.434)
	FIB-4 index		92/458 (20.1%)	0.569 (0.51 - 0.641)	0.318 (0.209 - 0.396)
	APRI		92/458 (20.1%)	0.572 (0.508 - 0.636)	0.318 (0.232 - 0.393)
	SAFE score		87/432 (20.1%)	0.683 (0.621 - 0.74)	0.428 (0.321 - 0.526)
	LiverRisk score	≥ 10 kPa	50/458 (10.9%)	0.68 (0.601 - 0.756)	0.232 (0.124 - 0.315)
	FIB-4 index		50/458 (10.9%)	0.643 (0.565 - 0.722)	0.246 (0.137 - 0.347)
	APRI		50/458 (10.9%)	0.607 (0.506 - 0.683)	0.196 (0.098 - 0.26)
	SAFE score		48/432 (11.1%)	0.754 (0.69 - 0.828)	0.364 (0.244 - 0.478)
	LiverRisk score	≥ 14 kPa	18/458 (3.9%)	0.62 (0.483 - 0.731)	0.086 (0.028 - 0.155)
	FIB-4 index		18/458 (3.9%)	0.569 (0.421 - 0.716)	0.094 (0.026 - 0.156)
	APRI		18/458 (3.9%)	0.595 (0.45 - 0.752)	0.091 (0.028 - 0.152)
	SAFE score		18/432 (4.2%)	0.72 (0.612 - 0.836)	0.183 (0.043 - 0.331)
	Alcohol consumption (daily)
	LiverRisk score	≥ 8 kPa	0/11 (0.0%)	Too few cases	Too few cases
	FIB-4 index		0/11 (0.0%)
	APRI		0/11 (0.0%)
	SAFE score		0/10 (0.0%)
	LiverRisk score	≥ 10 kPa	0/11 (0.0%)	Too few cases	Too few cases
	FIB-4 index		0/11 (0.0%)
	APRI		0/11 (0.0%)
	SAFE score		0/10 (0.0%)
	LiverRisk score	≥ 14 kPa	0/11 (0.0%)	Too few cases	Too few cases
	FIB-4 index		0/11 (0.0%)
	APRI		0/11 (0.0%)
	SAFE score		0/10 (0.0%)

## Sheet: S9
	Table S9. P-values resulting from paired permutation tests for comparing LIverRisk score, FIB-4 index, APRI, and SAFE score among NHANES (MASLD) participants.
	AUROC
	Classification task	LiverRisk versus FIB-4	LiverRisk versus APRI	LiverRisk versus SAFE	FIB-4 versus APRI	FIB-4 versus SAFE	APRI versus SAFE
	All participants
	≥ 8 kPa	0.01	0.086	0.644	0.318	0.003	0.032
	≥ 10 kPa	0.22	0.286	0.132	0.826	0.007	0.013
	≥ 14 kPa	0.409	0.953	0.186	0.479	0.039	0.17
	Female
	≥ 8 kPa	0.085	0.367	0.85	0.433	0.06	0.287
	≥ 10 kPa	0.182	0.44	0.591	0.587	0.069	0.194
	≥ 14 kPa	0.206	0.53	0.956	0.51	0.206	0.586
	Male
	≥ 8 kPa	0.028	0.144	0.779	0.445	0.015	0.076
	≥ 10 kPa	0.496	0.444	0.152	0.955	0.023	0.03
	≥ 14 kPa	0.963	0.727	0.081	0.683	0.066	0.17
	Non-Hispanic White
	≥ 8 kPa	0.001	0.621	0.429	0.012	0.038	0.716
	≥ 10 kPa	0.086	0.662	0.712	0.203	0.034	0.399
	≥ 14 kPa	0.186	0.816	0.64	0.24	0.057	0.449
	Non-Hispanic Black
	≥ 8 kPa	0.926	0.77	0.171	0.684	0.206	0.09
	≥ 10 kPa	0.673	0.934	0.122	0.759	0.237	0.139
	Non-Hispanic Asian
	≥ 8 kPa	0.838	0.812	0.957	0.963	0.881	0.808
	Hispanic
	≥ 8 kPa	0.433	0.162	0.466	0.533	0.123	0.035
	≥ 10 kPa	0.646	0.152	0.375	0.346	0.176	0.03
	≥ 14 kPa	0.351	0.788	0.212	0.23	0.79	0.139
	Type 2 diabetes
	≥ 8 kPa	0.331	0.325	0.455	0.049	0.097	0.804
	≥ 10 kPa	0.906	0.154	0.064	0.182	0.075	0.68
	≥ 14 kPa	0.54	0.161	0.039	0.429	0.17	0.546
	No type 2 diabetes
	≥ 8 kPa	0.034	0.195	0.681	0.409	0.014	0.091
	≥ 10 kPa	0.42	0.437	0.15	0.975	0.024	0.022
	≥ 14 kPa	0.413	0.914	0.43	0.368	0.103	0.493
	No alcohol consumption
	≥ 8 kPa	0.034	0.225	0.746	0.384	0.07	0.401
	≥ 10 kPa	0.277	0.561	0.514	0.572	0.071	0.218
	≥ 14 kPa	0.387	0.912	0.502	0.459	0.128	0.442
	Alcohol consumption (less than daily)
	≥ 8 kPa	0.057	0.092	0.744	0.829	0.014	0.031
	≥ 10 kPa	0.566	0.225	0.185	0.544	0.054	0.006
	≥ 14 kPa	0.59	0.826	0.302	0.772	0.124	0.188
	AUPRC
	Outcome	LiverRisk versus FIB-4	LiverRisk versus APRI	LiverRisk versus SAFE	FIB-4 versus APRI	FIB-4 versus SAFE	APRI versus SAFE
	All participants
	≥ 8 kPa	0.001	0.271	0.068	0.026	< 0.001	0.007
	≥ 10 kPa	0.405	0.797	< 0.001	0.53	< 0.001	< 0.001
	≥ 14 kPa	0.943	0.469	< 0.001	0.553	0.001	0.001
	Female
	≥ 8 kPa	0.017	0.637	0.764	0.033	0.019	0.876
	≥ 10 kPa	0.012	0.151	0.793	0.215	0.026	0.184
	≥ 14 kPa	0.04	0.127	0.288	0.25	0.096	0.305
	Male
	≥ 8 kPa	0.026	0.394	0.07	0.177	< 0.001	0.014
	≥ 10 kPa	0.784	0.261	< 0.001	0.408	0.001	0.001
	≥ 14 kPa	0.329	0.209	< 0.001	0.702	0.002	0.006
	Non-Hispanic White
	≥ 8 kPa	0.049	0.317	0.693	0.002	0.029	0.496
	≥ 10 kPa	0.703	0.464	0.007	0.713	0.017	0.027
	≥ 14 kPa	0.495	0.439	0.032	0.955	0.006	0.01
	Non-Hispanic Black
	≥ 8 kPa	0.958	0.87	0.103	0.852	0.104	0.076
	≥ 10 kPa	0.866	0.83	0.039	0.736	0.045	0.036
	Non-Hispanic Asian
	≥ 8 kPa	0.137	0.635	0.449	0.252	0.395	0.732
	Hispanic
	≥ 8 kPa	0.162	0.037	0.201	0.442	0.006	0.002
	≥ 10 kPa	0.535	0.249	0.048	0.542	0.01	0.007
	≥ 14 kPa	0.022	0.137	0.004	0.183	0.103	0.025
	Type 2 diabetes
	≥ 8 kPa	0.297	0.126	0.247	0.007	0.044	0.703
	≥ 10 kPa	0.492	0.049	0.004	0.187	0.016	0.195
	≥ 14 kPa	0.525	0.22	0.017	0.472	0.041	0.126
	No type 2 diabetes
	≥ 8 kPa	0.05	0.474	0.116	0.217	< 0.001	0.027
	≥ 10 kPa	0.538	0.65	0.038	0.899	0.019	0.011
	≥ 14 kPa	0.098	0.153	0.024	0.628	0.151	0.093
	No alcohol consumption
	≥ 8 kPa	< 0.001	0.08	0.052	0.069	0.093	0.867
	≥ 10 kPa	0.438	0.832	0.289	0.334	0.089	0.427
	≥ 14 kPa	0.649	0.885	0.197	0.554	0.102	0.244
	Alcohol consumption (less than daily)
	≥ 8 kPa	0.178	0.308	0.014	0.744	< 0.001	0.001
	≥ 10 kPa	0.983	0.136	< 0.001	0.145	< 0.001	< 0.001
	≥ 14 kPa	0.585	0.774	0.015	0.746	0.039	0.016

[truncated: 4 more sheets: S10, S11, S12, S13]
